# Supplementary material for: Circulating Exosomal miRNAs Signal Circadian Misalignment to Peripheral Metabolic Tissues
Source: Int J Mol Sci. 2020 Sep 3;21(17):6396. doi: 10.3390/ijms21176396 (PMC7503323; doi:10.3390/ijms21176396)
Supplement: Supplementary file 1 [file ijms-21-06396-s001.zip]

Archive with 14 entries (14 files):
- Khalyfa et al revision suppl figures.ppt
- Khalyfa et al suppl -7-15-2020 HVD.doc
- Khalyfa et al Table S1.xls
- Khalyfa et al Table S10.xls
- Khalyfa et al Table S11.xls
- Khalyfa et al Table S12.xls
- Khalyfa et al Table S2.xls
- Khalyfa et al Table S3.xls
- Khalyfa et al Table S4.xls
- Khalyfa et al Table S5.xls
- Khalyfa et al Table S6.xls
- Khalyfa et al Table S7.xls
- Khalyfa et al Table S8.xls
- Khalyfa et al Table S9.xls
