# Supplementary material for: Circulating Exosomal miRNAs Signal Circadian Misalignment to Peripheral Metabolic Tissues
Source: Int J Mol Sci. 2020 Sep 3;21(17):6396. doi: 10.3390/ijms21176396 (PMC7503323; doi:10.3390/ijms21176396)
Supplement: Supplementary file 1 [file ijms-21-06396-s001.zip › Khalyfa et al Table S1.xls]

## Sheet: Table S1
Table S1. List of significant gene ontology including molecular functions, biological processes, and cellular components, as derived from interrogation of predicted target genes using miRNAs differentially expressed in plasma exosomes in the NS condition compared to the DS condition.
GO category	GO ID	GO term	Percentage	P value
Molecular Functions	GO:0044822	poly(A) RNA binding	11.4323	9.94471e-08
	GO:0043565	sequence-specific DNA binding	9.06702	0.000190438
	GO:0003690	double-stranded DNA binding	6.83311	0.00110632
	GO:0000975	regulatory region DNA binding	6.96452	0.00249569
	GO:0015293	symporter activity	1.83968	0.00536189
	GO:0031492	nucleosomal DNA binding	0.919842	0.0105241
	GO:0003727	single-stranded RNA binding	1.18265	0.0111885
	GO:0043566	structure-specific DNA binding	1.70828	0.014102
	GO:0005109	frizzled binding	0.788436	0.014732
	GO:0098641	cadherin binding involved in cell-cell adhesion	2.75953	0.0155869
	GO:0003725	double-stranded RNA binding	1.05125	0.0163429
	GO:0035257	nuclear hormone receptor binding	1.57687	0.0164323
	GO:0001105	RNA polymerase II transcription coactivator activity	0.788436	0.0183573
	GO:0098811	transcriptional repressor activity	0.919842	0.0221146
	GO:0031625	ubiquitin protein ligase binding	2.62812	0.0263467
	GO:0034062	~RNA polymerase activity	0.788436	0.0385245
	GO:0046943	carboxylic acid transmembrane transporter activity	1.31406	0.0498568
	GO:0008601	protein phosphatase type 2A regulator activity	0.525624	0.052109
Biological Processes	GO:0016070	RNA metabolic process	33.7714	1.92038e-09
	GO:2000112	regulation of cellular macromolecule biosynthetic process	29.8292	2.97374e-09
	GO:0010556	regulation of macromolecule biosynthetic process	30.4862	3.22381e-09
	GO:0010468	regulation of gene expression	31.8003	4.44448e-09
	GO:0090304	nucleic acid metabolic process	36.3995	5.54086e-09
	GO:0034645	cellular macromolecule biosynthetic process	35.2168	2.024e-08
	GO:0051252	regulation of RNA metabolic process	27.5953	8.32629e-08
	GO:0006351	transcription, DNA-templated	26.544	1.32841e-07
	GO:0032774	RNA biosynthetic process	28.2523	1.65264e-07
	GO:0006355	regulation of transcription, DNA-templated	26.4126	2.0681e-07
	GO:2001141	regulation of RNA biosynthetic process	26.544	3.00552e-07
	GO:0034654	nucleobase-containing compound biosynthetic process	30.6176	4.01714e-07
	GO:0010629	negative regulation of gene expression	11.0381	0.00125961
	GO:0010605	negative regulation of macromolecule metabolic process	15.9001	0.00202158
	GO:0051248	negative regulation of protein metabolic process	8.14717	0.00232909
	GO:0017148	negative regulation of translation	1.97109	0.00244475
	GO:0006417	regulation of translation	3.41656	0.00313899
	GO:0034249	negative regulation of cellular amide metabolic process	1.97109	0.0039653
	GO:0006986	response to unfolded protein	2.1025	0.00406852
	GO:0010558	negative regulation of macromolecule biosynthetic process	10.2497	0.00409676
	GO:2000113	negative regulation of cellular macromolecule biosynthetic process	9.59264	0.00516386
Cellular Components	GO:0005634	nucleus	48.0946	5.44095e-07
	GO:0043231	intracellular membrane-bounded organelle	67.6741	0.000250386
	GO:0031981	nuclear lumen	25.0986	0.000639579
	GO:0005654	nucleoplasm	21.1564	0.00133163
	GO:0043229	intracellular organelle	72.5361	0.00151729
	GO:0070013	intracellular organelle lumen	29.0407	0.00183619
	GO:0044428	nuclear part	26.6754	0.00339344
	GO:0036464	cytoplasmic ribonucleoprotein granule	1.97109	0.00440989
	GO:0030529	intracellular ribonucleoprotein complex	6.5703	0.00556941
	GO:0048770	pigment granule	1.57687	0.00584363
	GO:0035770	ribonucleoprotein granule	1.97109	0.00825872
	GO:0044451	nucleoplasm part	6.04468	0.0125647
	GO:0055037	recycling endosome	1.70828	0.0167387
	GO:0000932	cytoplasmic mRNA processing body	1.18265	0.0186319
	GO:0070937	CRD-mediated mRNA stability complex	0.394218	0.0246706
	GO:0005694	chromosome	6.96452	0.0347546
	GO:0097708	intracellular vesicle	9.06702	0.0417789
	GO:0031410	cytoplasmic vesicle	9.06702	0.0423717
