# Supplementary material for: Circulating Exosomal miRNAs Signal Circadian Misalignment to Peripheral Metabolic Tissues
Source: Int J Mol Sci. 2020 Sep 3;21(17):6396. doi: 10.3390/ijms21176396 (PMC7503323; doi:10.3390/ijms21176396)
Supplement: Supplementary file 1 [file ijms-21-06396-s001.zip › Khalyfa et al Table S10.xls]

## Sheet: Table S10
Table S10. Potential list of ChIP-Seq calling peaks identified in differentiated human adipocytes treated with exosomes from the NS condition, using samples from time point NS5 (see Fig. 1).
seq names	start	end	width	strand	name	score	annotation	geneChr	gene Start	geneEnd	gene Length	gene Strand	geneId	transcript Id	distance ToTSS	ENSEMBL	SYMBOL	GENENAME
chr12	124926444	124926667	224	*	11293	0.0242825	Distal Intergenic	12	124913587	124917368	3782	2	7316	uc058uys.1	-9076	ENSG00000150991	UBC	ubiquitin C
chr10	113274770	113274997	228	*	6342	0.120628	Distal Intergenic	10	113161231	113165681	4451	1	6934	uc057wbn.1	113539	ENSG00000148737	TCF7L2	transcription factor 7 like 2
chr12	14310195	14310418	224	*	9568	0.0420589	Distal Intergenic	12	14365632	14502935	137304	1	55729	uc001rbw.4	-55214	ENSG00000171681	ATF7IP	activating transcription factor 7 interacting protein
chr15	35063100	35063336	237	*	14578	0.0597436	Distal Intergenic	15	34978341	34988287	9947	2	54989	uc001ziw.4	-74813	ENSG00000198146	ZNF770	zinc finger protein 770
chr19	52255809	52256187	379	*	23987	0.0367612	Distal Intergenic	19	52269571	52296046	26476	1	90321	uc002pyr.2	-13384	ENSG00000196214	ZNF766	zinc finger protein 766
chr7	57560479	57560754	276	*	42197	0.0195809	Distal Intergenic	7	57450177	57473546	23370	1	441234	uc011kdi.2	110302	ENSG00000182111	ZNF716	zinc finger protein 716
chr7	57578772	57579112	341	*	42198	0.0445582	Distal Intergenic	7	57450177	57473546	23370	1	441234	uc011kdi.2	128595	ENSG00000182111	ZNF716	zinc finger protein 716
chr7	57770368	57770761	394	*	42208	0.0268848	Distal Intergenic	7	57450177	57473546	23370	1	441234	uc011kdi.2	320191	ENSG00000182111	ZNF716	zinc finger protein 716
chr8	101277169	101277392	224	*	45474	0.0355377	Distal Intergenic	8	101201716	101206193	4478	2	51123	uc064pdt.1	-70976	ENSG00000120963	ZNF706	zinc finger protein 706
chr8	144820164	144820495	332	*	46226	0.0269877	Distal Intergenic	8	144827464	144841831	14368	1	7553	uc064rqj.1	-6969	ENSG00000147789	ZNF7	zinc finger protein 7
chr15	61277529	61277849	321	*	14953	0.0256444	Distal Intergenic	15	60488284	61229319	741036	2	6095	uc002agx.4	-48210	ENSG00000069667	RORA	RAR related orphan receptor A
chr11	66034342	66034716	375	*	8019	0.0255268	Distal Intergenic	11	66016752	66026517	9766	2	117144	uc001ogt.3	-7825	ENSG00000175294	CATSPER1	cation channel sperm associated 1
chr22	38422717	38423102	386	*	30990	0.0466609	Distal Intergenic	22	38291367	38398522	107156	2	102800317	uc003avm.3	-24195	ENSG00000213923	LOC400927-CSNK1E	LOC400927-CSNK1E readthrough
chr7	106296336	106296617	282	*	43070	0.0195055	Distal Intergenic	7	106275000	106286326	11327	2	10135	uc064gvy.1	-10010	ENSG00000105835	NAMPT	nicotinamide phosphoribosyltransferase
chr10	118790890	118791320	431	*	6440	0.0318867	Distal Intergenic	10	118684556	118755249	70694	2	143384	uc057wha.1	-35641	ENSG00000151893	CACUL1	CDK2 associated cullin domain 1
chr9	115509607	115509997	391	*	47580	0.0309058	Distal Intergenic	9	115400346	115401315	970	1	50514	uc064vhe.1	109261	ENSG00000173077	DEC1	deleted in esophageal cancer 1
chr3	5015194	5015518	325	*	31540	0.055934	Distal Intergenic	3	4980232	4981610	1379	1	8553	uc062geo.1	34962	ENSG00000134107	BHLHE40	basic helix-loop-helix family member e40
chr3	5021107	5021330	224	*	31541	0.0431922	Distal Intergenic	3	4980232	4981610	1379	1	8553	uc062geo.1	40875	ENSG00000134107	BHLHE40	basic helix-loop-helix family member e40
chr3	23993299	23993732	434	*	31817	0.0334038	Distal Intergenic	3	23964764	23968013	3250	1	9975	uc062hno.1	28535	ENSG00000174738	NR1D2	nuclear receptor subfamily 1 group D member 2
chr1	72376606	72376859	254	*	2095	0.0297337	Distal Intergenic	1	71395940	72282734	886795	2	257194	uc001dfw.4	-93872	ENSG00000172260	NEGR1	neuronal growth regulator 1
chr18	51113239	51113515	277	*	21082	0.120842	Distal Intergenic	18	51077251	51078870	1620	1	4089	uc060pfo.1	35988	ENSG00000141646	SMAD4	SMAD family member 4
chr13	26990331	26990554	224	*	11758	0.0536601	Distal Intergenic	13	27089438	27095706	6269	2	219333	uc058vzz.1	105152	ENSG00000152484	USP12	ubiquitin specific peptidase 12
chr2	183062075	183062301	227	*	26939	0.0432893	Distal Intergenic	2	183078559	183095899	17341	1	142679	uc010frp.4	-16258	ENSG00000162999	DUSP19	dual specificity phosphatase 19
chr22	41413500	41413723	224	*	31113	0.0261949	Distal Intergenic	22	41382935	41394274	11340	1	7008	uc062eqk.1	30565	ENSG00000167074	TEF	TEF, PAR bZIP transcription factor
chr6	10266395	10266649	255	*	39005	0.0245183	Distal Intergenic	6	10393186	10404594	11409	2	7020	uc063lta.1	137945	ENSG00000137203	TFAP2A	transcription factor AP-2 alpha
chr18	12282321	12282560	240	*	20595	0.0653615	Exon (uc060nmp.1/ uc060nmp.1, exon 1 of 1)	18	12307669	12325181	17513	1	84617	uc060nms.1	-25109	ENSG00000176014	TUBB6	tubulin beta 6 class V
chr19	12097952	12098263	312	*	22240	0.0377177	Exon (uc060txg.1/ 388507, exon 2 of 2)	19	12092381	12111660	19280	1	388507	uc060txj.1	5571	ENSG00000214189	ZNF788	zinc finger family member 788
chr1	71828548	71828771	224	*	2092	0.0409499	Intron (uc001dfw.4/ 257194, intron 2 of 6)	1	71794232	71837012	42781	2	100852409	uc031pmw.1	8241	ENSG00000228853	NEGR1-IT1	NEGR1 intronic transcript 1
chr1	71690427	71690818	392	*	2090	0.039552	Intron (uc001dfw.4/ 257194, intron 4 of 6)	1	71697936	71703405	5470	2	257194	uc057hoq.1	12587	ENSG00000172260	NEGR1	neuronal growth regulator 1
chr22	38341492	38341715	224	*	30987	0.0346853	Intron (uc003avm.3/ 102800317, intron 4 of 14)	22	38290691	38318084	27394	2	1454	uc003avk.3	-23408	ENSG00000213923	CSNK1E	casein kinase 1 epsilon
chr3	75768390	75768718	329	*	32674	0.0386448	Intron (uc003dpw.3/ 100131827, intron 2 of 5)	3	75739292	75785058	45767	2	100131827	uc062lph.1	16340	ENSG00000227124	ZNF717	zinc finger protein 717
chr3	187268444	187268757	314	*	33919	0.0243127	Intron (uc003frh.3/5648, intron 2 of 15)	3	187256800	187263256	6457	2	5648	uc062rgv.1	-5188	ENSG00000127241	MASP1	mannan binding lectin serine peptidase 1
chr3	197687959	197688182	224	*	34132	0.0313236	Intron (uc003fyd.4/9711, intron 12 of 20)	3	197683307	197693954	10648	2	9711	uc062sfe.1	5772	ENSG00000145016	RUBCN	RUN and cysteine rich domain containing beclin 1 interacting protein
chr8	80849262	80849485	224	*	45243	0.0299987	Intron (uc003yby.2/ 619279, intron 1 of 8)	8	80670593	80873665	203073	2	619279	uc064nys.1	24180	ENSG00000164684	ZNF704	zinc finger protein 704
chr8	80709289	80709520	232	*	45239	0.0261955	Intron (uc003yby.2/ 619279, intron 2 of 8)	8	80664842	80673339	8498	2	619279	uc064nyq.1	-35950	ENSG00000164684	ZNF704	zinc finger protein 704
chr9	115265755	115266190	436	*	47578	0.0275127	Intron (uc004bjk.1/50514, intron 2 of 7)	9	115290797	115314480	23684	1	50514	uc064vhc.1	-24607	ENSG00000173077	DEC1	deleted in esophageal cancer 1
chr6	10085444	10085667	224	*	39003	0.0293211	Intron (uc010joj.2/ uc010joj.2, intron 1 of 4)	6	10393186	10404594	11409	2	7020	uc063lta.1	318927	ENSG00000137203	TFAP2A	transcription factor AP-2 alpha
chrX	135330096	135330438	343	*	50136	0.0282865	Intron (uc022cep.3/7626, intron 1 of 3)	23	135248920	135344087	95168	2	7626	uc022cep.3	13649	ENSG00000186376	ZNF75D	zinc finger protein 75D
chr11	13305597	13305927	331	*	7211	0.0661431	Intron (uc057zgd.1/406, intron 1 of 2)	11	13309986	13357096	47111	1	406	uc057zgm.1	-4059	ENSG00000133794	ARNTL	aryl hydrocarbon receptor nuclear translocator like
chr12	53578237	53578460	224	*	10077	0.0244946	Intron (uc058osa.1/ 11016, intron 2 of 12)	12	53543091	53543951	861	2	11016	uc058osi.1	-34286	ENSG00000170653	ATF7	activating transcription factor 7
chr15	61398052	61398752	701	*	14954	0.0488547	Intron (uc059jzf.1/ uc059jzf.1, intron 4 of 4)	15	60488284	61229319	741036	2	6095	uc002agx.4	-168733	ENSG00000069667	RORA	RAR related orphan receptor A
chr17	16230919	16231219	301	*	18506	0.0207414	Intron (uc060bre.1/9487, intron 1 of 2)	17	16171863	16218185	46323	2	9611	uc060brb.1	-12734	ENSG00000141027	NCOR1	nuclear receptor corepressor 1
chr2	230551867	230552356	490	*	27554	0.0346107	Intron (uc061tjz.1/ uc061tjz.1, intron 5 of 6)	2	230537642	230544090	6449	1	6672	uc061tka.1	14225	ENSG00000067066	SP100	SP100 nuclear antigen
chr19	53395810	53396192	383	*	24027	0.0238145	Promoter (<=1kb)	19	53395173	53430413	35241	1	91661	uc061cjt.1	637	ENSG00000196417	ZNF765	zinc finger protein 765
chr22	41147473	41147774	302	*	31101	0.0340052	Promoter (<=1kb)	22	41146553	41147890	1338	1	2033	uc284pti.1	920	ENSG00000100393	EP300	E1A binding protein p300
chr22	41196395	41196753	359	*	31104	0.0235382	Promoter (<=1kb)	22	41174591	41197456	22866	2	101927279	uc062eps.1	703		EP300-AS1	EP300 antisense RNA 1
chr11	1863256	1863723	468	*	6955	0.0266357	Promoter (<=1kb)	11	1863246	1883428	20183	1	4046	uc057xuj.1	10	ENSG00000130592	LSP1	lymphocyte-specific protein 1
chr2	201186706	201186972	267	*	27103	0.0306416	Promoter (<=1kb)	2	201187680	201196015	8336	1	843	uc061rjq.1	-708	ENSG00000003400	CASP10	caspase 10
chr19	57506002	57506551	550	*	24199	0.0186206	Promoter (1-2kb)	19	57504889	57506382	1494	1	374928	uc061dlg.1	1113	ENSG00000152439	ZNF773	zinc finger protein 773
chr12	56419367	56419663	297	*	10161	0.0352624	Promoter (1-2kb)	12	56418290	56421090	2801	2	8914	uc058pod.1	1427	ENSG00000111602	TIMELESS	timeless circadian clock
chr19	15050480	15051241	762	*	22410	0.0360639	Promoter (1-2kb)	19	15049384	15058293	8910	1	23581	uc010dzv.3	1096	ENSG00000105141	CASP14	caspase 14
chr17	82843340	82843682	343	*	20401	0.0252786	Promoter (2-3kb)	17	82829435	82840578	11144	2	79755	uc002kga.4	-2762	ENSG00000141579	ZNF750	zinc finger protein 750
chr19	11967200	11967423	224	*	22233	0.0303463	Promoter (2-3kb)	19	11965082	11979315	14234	1	284390	uc002msw.4	2118	ENSG00000197054	ZNF763	zinc finger protein 763
chr19	23072218	23072538	321	*	22757	0.035624	Promoter (2-3kb)	19	23075210	23136106	60897	1	100129543	uc060wjo.1	-2672	ENSG00000183850	ZNF730	zinc finger protein 730
chr19	55621121	55621867	747	*	24134	0.0260192	Promoter (2-3kb)	19	55621206	55624566	3361	2	147808	uc061dbx.1	2699	ENSG00000179922	ZNF784	zinc finger protein 784
chr11	66023758	66024280	523	*	8017	0.0334168	Promoter (2-3kb)	11	66016752	66026517	9766	2	117144	uc001ogt.3	2237	ENSG00000175294	CATSPER1	cation channel sperm associated 1
chr20	31851671	31851991	321	*	28478	0.0248216	Promoter (2-3kb)	20	31847637	31849558	1922	2	128853	uc061wcv.1	-2113	ENSG00000149599	DUSP15	dual specificity phosphatase 15
