# Supplementary material for: Circulating Exosomal miRNAs Signal Circadian Misalignment to Peripheral Metabolic Tissues
Source: Int J Mol Sci. 2020 Sep 3;21(17):6396. doi: 10.3390/ijms21176396 (PMC7503323; doi:10.3390/ijms21176396)
Supplement: Supplementary file 1 [file ijms-21-06396-s001.zip › Khalyfa et al Table S11.xls]

## Sheet: Table S11
Table S11. Potential list of ChIP-Seq calling peaks identified in differentiated human adipocytes treated with exosomes, as overlapping between the DS and NS conditions, using samples from early morning time points DS1 and NS5 matched for time of day (see Fig. 1).
seq names	start	end	width	strand	name	score	annotation	geneChr	gene Start	gene End	gene Length	gene Strand	gene Id	transcript Id	distance ToTSS	ENSEMBL	SYMBOL	GENENAME
chr11	68865680	68866092	413	*	8131	0	Distal Intergenic	11	68812438	68844410	31973	2	1374	uc058eot.1	-21270	ENSG00000110090	CPT1A	carnitine palmitoyltransferase 1A
chr19	52992093	52992629	537	*	24007	0	Distal Intergenic	19	52956041	52981654	25614	2	79986	uc061cha.1	-10439	ENSG00000242779	ZNF702P	zinc finger protein 702, pseudogene
chr7	57823009	57823375	367	*	42212	0	Distal Intergenic	7	57450177	57473546	23370	1	441234	uc011kdi.2	372832	ENSG00000182111	ZNF716	zinc finger protein 716
chr7	57848448	57848805	358	*	42213	0	Distal Intergenic	7	57450177	57473546	23370	1	441234	uc011kdi.2	398271	ENSG00000182111	ZNF716	zinc finger protein 716
chr7	149535458	149535685	228	*	43685	0	Distal Intergenic	7	149472794	149497817	25024	2	155061	uc003wfw.3	-37641	ENSG00000181220	ZNF746	zinc finger protein 746
chr7	101122073	101122505	433	*	42932	0	Distal Intergenic	7	101127089	101139266	12178	1	5054	uc003uxt.4	-4584	ENSG00000106366	SERPINE1	serpin family E member 1
chr3	23982927	23983153	227	*	31816	0	Distal Intergenic	3	23964764	23968013	3250	1	9975	uc062hno.1	18163	ENSG00000174738	NR1D2	nuclear receptor subfamily 1 group D member 2
chr4	9066329	9066557	229	*	34522	0	Distal Intergenic	4	9210657	9212249	1593	1	100287144	uc031sdg.1	-144100	ENSG00000231396	USP17L10	ubiquitin specific peptidase 17-like family member 10
chr4	9395953	9396184	232	*	34533	0	Distal Intergenic	4	9363129	9364721	1593	1	728373	uc031sdr.1	32824	ENSG00000230430	USP17L25	ubiquitin specific peptidase 17-like family member 25
chr15	89745916	89747331	1416	*	15629	0	Downstream (1-2kb)	15	89749891	89751137	1247	2	55897	uc059nbv.1	3806	ENSG00000166823	MESP1	mesoderm posterior bHLH transcription factor 1
chr1	71609341	71609566	226	*	2089	0	Intron (uc001dfw.4/ 257194, intron 5 of 6)	1	71697936	71703405	5470	2	257194	uc057hoq.1	93839	ENSG00000172260	NEGR1	neuronal growth regulator 1
chr1	167343628	167343854	227	*	3105	0	Intron (uc001gee.3/ 5451, intron 2 of 15)	1	167357460	167387255	29796	1	5451	uc057nbi.1	-13606	ENSG00000143190	POU2F1	POU class 2 homeobox 1
chr12	12527926	12528463	538	*	9529	0	Intron (uc001rao.3/ 80824, intron 1 of 6)	12	12477886	12506187	28302	2	80824	uc058lik.1	-21739	ENSG00000111266	DUSP16	dual specificity phosphatase 16
chr6	10047710	10048042	333	*	39002	0	Intron (uc011dig.2/ uc011dig.2, intron 1 of 7)	6	10393186	10404594	11409	2	7020	uc063lta.1	356552	ENSG00000137203	TFAP2A	transcription factor AP-2 alpha
chr13	111140339	111140882	544	*	12660	0	Intron (uc058yia.1/ 8874, intron 1 of 1)	13	111144305	111144733	429	2	100874226	uc058yie.1	3851		ARHGEF7-AS1	ARHGEF7 antisense RNA 1
chr4	23811866	23812109	244	*	34685	0	Intron (uc062vpg.1/ 10891, intron 10 of 14)	4	23828490	23829671	1182	2	10891	uc062vpo.1	17562	ENSG00000109819	PPARGC1A	PPARG coactivator 1 alpha
chr8	133194885	133195432	548	*	45848	0	Intron (uc064qkp.1/ 8840, intron 1 of 2)	8	133191137	133228064	36928	1	8840	uc003yuc.4	3748	ENSG00000104415	WISP1	WNT1 inducible signaling pathway protein 1
chr19	56594396	56595351	956	*	24158	0	Promoter (<=1kb)	19	56595264	56621673	26410	1	58491	uc061dhh.1	0	ENSG00000197951	ZNF71	zinc finger protein 71
chrX	153901499	153901764	266	*	50412	0	Promoter (<=1kb)	23	153902531	153907165	4635	1	554	uc065byf.1	-767	ENSG00000126895	AVPR2	arginine vasopressin receptor 2
chr13	113107501	113109089	1589	*	12725	0	Promoter (1-2kb)	13	113110340	113116835	6496	1	2155	uc058ylh.1	-1251	ENSG00000057593	F7	coagulation factor VII
chr13	113112063	113113121	1059	*	12727	0	Promoter (1-2kb)	13	113110679	113114903	4225	1	2155	uc058yli.1	1384	ENSG00000057593	F7	coagulation factor VII
