# Supplementary material for: Circulating Exosomal miRNAs Signal Circadian Misalignment to Peripheral Metabolic Tissues
Source: Int J Mol Sci. 2020 Sep 3;21(17):6396. doi: 10.3390/ijms21176396 (PMC7503323; doi:10.3390/ijms21176396)
Supplement: Supplementary file 1 [file ijms-21-06396-s001.zip › Khalyfa et al Table S12.xls]

## Sheet: Table S12
Table S12: Summary of number of ChIP-Seq calling peaks identified in differentiated human adipocytes treated with exosomes from the DS and NS conditions, using samples from early morning time points DS1 and NS5 matched for time of day (see Fig. 1).
	Day shift	Night shift
Circadian clock (peak numbers)
BTRC	8	0
ARNTL	7	1
CPT1A	5	0
BHLHE41	0	0
CRY1	2	0
UBC	5	2
F7	157	21
RORA	12	2
PER1	3	2
NCOR1	5	1
UBB	8	1
NR1D1	0	0
RPS27A	0	0
NPAS2	2	0
PER2	2	0
AVP	3	0
NRIP1	4	0
CSNK1E	4	2
EP300	9	2
PPARGC1A	10	0
CLOCK	1	0
NOCT	1	0
SKP1	1	0
SERPINE1	4	0
NAMPT	4	1
CUL1	5	1
ARNTL2	1	0
DEC1	6	2
BHLHE40	2	2
NR1D2	2	1
REV-ERB	0	0
PER3	1	0
TIMELESS	1	1
Circadian regulated transcription factors (peak numbers)
SREBF1	1	0
DBP	3	0
PPARA	4	0
ALAS1	3	0
EGR1	6	3
EGR3	2	0
EPO	4	0
ESRRA	0	0
HLF	2	0
IRF1	1	0
MYOD1	1	0
NFIL3	2	0
NKX2-5	2	0
PAX4	0	0
POU2F1	2	0
RORB	3	0
RORC	2	0
SMAD4	4	1
SP1	93	8
STAT5A	1	0
TEF	5	1
TFAP2A	5	2
TGFB1	2	0
WEE1	2	0
