# Supplementary material for: Circulating Exosomal miRNAs Signal Circadian Misalignment to Peripheral Metabolic Tissues
Source: Int J Mol Sci. 2020 Sep 3;21(17):6396. doi: 10.3390/ijms21176396 (PMC7503323; doi:10.3390/ijms21176396)
Supplement: Supplementary file 1 [file ijms-21-06396-s001.zip › Khalyfa et al Table S2.xls]

## Sheet: Table S2
Table S2. List of most significant KEGG pathways as derived from interrogation of predicted target genes using miRNAs differentially expressed in plasma exosomes in the NS condition compared to the DS condition.
#	KEGG pathway	P value	# genes	# miRNAs
1	mTOR signaling pathway (hsa04150)	3.91093e-05	17	6
2	ErbB signaling pathway (hsa04012)	0.000212221	20	7
3	Ubiquitin mediated proteolysis (hsa04120)	0.000321595	28	5
4	Endocytosis (hsa04144)	0.00035179	36	7
5	Homologous recombination (hsa03440)	0.000529513	7	5
6	Biotin metabolism (hsa00780)	0.00116321	1	1
7	ABC transporters (hsa02010)	0.00116321	11	4
8	Amphetamine addiction (hsa05031)	0.00116321	16	7
9	Aldosterone-regulated sodium reabsorption (hsa04960)	0.00135672	10	6
10	One carbon pool by folate (hsa00670)	0.00147787	6	4
11	RNA degradation (hsa03018)	0.00359516	15	7
12	Dopaminergic synapse (hsa04728)	0.00359516	24	7
13	Glyoxylate and dicarboxylate metabolism (hsa00630)	0.00733774	7	4
14	PI3K-Akt signaling pathway (hsa04151)	0.0106411	50	7
15	Neurotrophin signaling pathway (hsa04722)	0.0143644	22	7
16	Arrhythmogenic right ventricular cardiomyopathy (ARVC) (hsa05412)	0.0328881	14	7
17	Chronic myeloid leukemia (hsa05220)	0.0418478	14	6
18	Focal adhesion (hsa04510)	0.0441242	31	6
