# Supplementary material for: Circulating Exosomal miRNAs Signal Circadian Misalignment to Peripheral Metabolic Tissues
Source: Int J Mol Sci. 2020 Sep 3;21(17):6396. doi: 10.3390/ijms21176396 (PMC7503323; doi:10.3390/ijms21176396)
Supplement: Supplementary file 1 [file ijms-21-06396-s001.zip › Khalyfa et al Table S3.xls]

## Sheet: Table S3
Table S3. List of KEGG pathways identified in 50 common predicted target genes for 7 miRNAs involved in PI3K in plasma exosomes in the NS condition compared to the DS condition.
KEGG name	KEGG #	# genes	P value	Fold enrichment	Bonferroni	Benjamini	FDR
PI3K-Akt signaling pathway	hsa04151	48	2.90878e-63	20.029	3.89777e-61	3.89777e-61	3.40569e-60
AMPK signaling pathway	hsa04152	16	9.51572e-16	18.8798	1.33893e-13	6.69464e-14	1.16573e-12
Focal adhesion	hsa04510	16	2.54586e-12	11.1812	3.41144e-10	1.13715e-10	2.98076e-09
FoxO signaling pathway	hsa04068	11	1.51079e-08	11.8175	2.02446e-06	3.37411e-07	1.76888e-05
Insulin signaling pathway	hsa04910	11	2.00816e-08	11.4749	2.69093e-06	3.84419e-07	2.35121e-05
Sphingolipid signaling pathway	hsa04071	10	8.31662e-08	11.9965	1.11442e-05	1.39303e-06	9.73735e-05
mTOR signaling pathway	hsa04150	8	9.80336e-08	19.8563	1.31364e-05	1.45961e-06	0.000114781
Insulin resistance	hsa04931	9	5.2024e-07	11.9965	6.97097e-05	5.36246e-06	0.000609111
Regulation of actin cytoskeleton	hsa04810	11	1.09788e-06	7.50494	0.000147106	1.05083e-05	0.00128543
Ras signaling pathway	hsa04014	11	2.05458e-06	7.00682	0.000275276	1.52951e-05	0.00240553
Jak-STAT signaling pathway	hsa04630	9	4.87737e-06	8.93534	0.000653356	3.2678e-05	0.00571043
Neurotrophin signaling pathway	hsa04722	8	1.41367e-05	9.59722	0.00189253	8.6102e-05	0.0165504
ECM-receptor interaction	hsa04512	7	2.37658e-05	11.5829	0.00317958	0.000138453	0.0278221
Chemokine signaling pathway	hsa04062	9	3.0331e-05	6.96573	0.00405616	0.000169336	0.0355067
HIF-1 signaling pathway	hsa04066	7	4.68316e-05	10.2827	0.00625593	0.000250992	0.0548181
B cell receptor signaling pathway	hsa04662	6	9.50185e-05	12.5181	0.0126524	0.00045465	0.111194
Aldosterone-regulated sodium reabsorption	hsa04960	5	0.00012982	18.4562	0.0172465	0.000561036	0.151891
ErbB signaling pathway	hsa04012	6	0.000285149	9.92816	0.0374944	0.00115737	0.333352
