# Supplementary material for: Circulating Exosomal miRNAs Signal Circadian Misalignment to Peripheral Metabolic Tissues
Source: Int J Mol Sci. 2020 Sep 3;21(17):6396. doi: 10.3390/ijms21176396 (PMC7503323; doi:10.3390/ijms21176396)
Supplement: Supplementary file 1 [file ijms-21-06396-s001.zip › Khalyfa et al Table S4.xls]

## Sheet: Table S4
Table S4. List of statistically significant, differentially expressed mRNAs identified by transcriptomic analysis of naïve differentiated human adipocytes following treatment with exosomes from the DS versus NS conditions, based on total RNA.
Gene symbol	P value	Q value	Fold change
WFDC21P	3.17045e-06	0.017905	1.33098
EBPL	3.36069e-06	0.017905	1.36311
HAUS5	1.69174e-05	0.0230944	1.42085
TRAIP	2.42783e-05	0.0234993	1.30145
KRTAP2-3	4.10941e-05	0.0277214	1.3184
ATP2A1-AS1	4.34449e-05	0.0277214	1.3081
CCL19	5.59367e-05	0.0277214	-1.72708
SPC24	5.64104e-05	0.0277214	1.50432
LRRC2	8.84505e-05	0.0277214	-1.48267
TROAP	8.85216e-05	0.0277214	1.66642
IL15RA	0.000110306	0.0280508	-1.30548
HIST1H3E	0.000120679	0.0282609	1.72772
CGNL1	0.00012377	0.0282609	-1.8076
CMTM1	0.000129845	0.0284457	1.86828
HBA2	0.000130927	0.0284457	1.42318
ZRANB2-AS1	0.0001351	0.0284457	-1.7991
LRRC37A4P	0.000145241	0.0284457	1.48819
SPC25	0.000146486	0.0284457	1.72536
TMEM89	0.000152282	0.0284457	1.7292
KRT19	0.000154162	0.0284457	1.31055
MBL1P	0.000182181	0.0291187	1.33943
HAVCR2	0.000214749	0.030986	-2.80298
SORBS1	0.000216496	0.030986	-1.33628
TK1	0.000222212	0.0312048	1.42945
CDCA8	0.000233063	0.0317174	1.50743
CDC20	0.00023416	0.0317174	1.41933
PTGIS	0.000241749	0.0324467	-1.41401
LOC102724849	0.000243604	0.0324467	-1.50938
GPM6B	0.000250883	0.03314	-1.32027
ACAA2	0.000280425	0.0342164	-1.34905
ZC3H12A	0.000316051	0.0349063	-1.30319
EFCAB3	0.000321371	0.0349063	-1.64452
E2F1	0.000323155	0.0349063	1.40918
HIST1H3B	0.000351781	0.0367338	1.79596
HIST1H3C	0.000353932	0.0367338	1.33913
LOC102724814	0.000369595	0.0376265	1.31492
CCL13	0.000377266	0.0379164	-1.37273
BIRC5	0.000395092	0.0381224	1.43695
SYTL3	0.00041707	0.0394164	-1.55525
RGS20	0.000420674	0.0394164	1.3986
HIST1H4D	0.000461447	0.0399826	1.3981
NUSAP1	0.000461892	0.0399826	1.41723
AGFG1	0.00047436	0.0399826	-1.3891
ASPM	0.000500686	0.0405434	1.59202
SNX9	0.000525302	0.0413235	-1.52045
DUSP5P1	0.000526975	0.0413235	1.89542
IL6ST	0.00053352	0.0413235	-1.90831
PLAC8L1	0.000558478	0.0418868	1.30596
ENHO	0.000559177	0.0418868	1.3022
UBE2C	0.000585863	0.0424081	1.49608
GLDC	0.000602031	0.0425773	1.3022
XRCC3	0.000629716	0.0439108	1.40438
C3	0.000648811	0.0440209	-1.35497
KIAA1549L	0.00065311	0.0440459	-1.3561
SNORD69	0.000666631	0.044608	1.36935
HIST2H3D	0.000705029	0.0447557	1.62172
CCNA2	0.000725492	0.0447557	1.41911
PKMYT1	0.000730162	0.0447557	1.46646
HSP90B1	0.000760708	0.0457092	-1.31462
LOC101929689	0.000789872	0.0460759	-1.64154
YME1L1	0.000823308	0.0468261	-1.31126
GDPD5	0.000841531	0.047213	-1.58959
SLC17A5	0.000872654	0.0472645	-1.63328
KIF2C	0.000882588	0.0474905	1.32592
PBK	0.000885433	0.0474905	1.61874
MPLKIP	0.000903035	0.0477522	-1.45381
HIST2H3A	0.000908888	0.0477522	1.71741
PPP1R1A	0.000938745	0.048	-1.53373
IL4I1	0.00093922	0.048	-1.74578
XLOC_l2_014549	0.000977827	0.0491476	-1.36683
GINS1	0.00102171	0.0498604	1.4261
TNFAIP8L3	0.00105653	0.0498604	-1.32814
CALML6	0.00110065	0.0503867	1.35761
PELI2	0.00110401	0.0503867	-1.35021
SPAG5	0.00113481	0.0507473	1.34811
CENPM	0.0011615	0.0510017	1.45314
HIST1H3I	0.00117803	0.0514973	1.80712
PSCA	0.0012014	0.052039	1.50394
KRT17	0.00121402	0.0523022	1.37328
NAGS	0.00122664	0.0524574	1.30606
WTAP	0.00123626	0.0524574	-1.32363
YBX3	0.00124536	0.0524574	-1.427
NDFIP2	0.00126166	0.0526513	-1.56446
CFB	0.00127505	0.0527968	-1.64508
IQGAP3	0.00127938	0.0528391	1.39675
MX1	0.00128721	0.0528804	-1.98521
PLIN5	0.00129634	0.0528804	-1.72795
FBXO31	0.00130688	0.0528804	-1.70285
CRCP	0.00135373	0.0528804	-1.40534
AIM1	0.00135471	0.0528804	1.39271
SEC61A2	0.00135737	0.0528804	1.62236
HIST1H1B	0.00137806	0.0530897	1.77286
CCDC69	0.00138355	0.0530897	-1.38377
NDC80	0.00139838	0.0530897	1.3222
DDX11	0.00143082	0.0534327	1.32432
FABP4	0.00146065	0.0539171	-1.38583
CWC22	0.00148209	0.0542076	-1.36979
KRT14	0.00149239	0.0542946	1.43905
HIST1H1D	0.00150223	0.0542946	1.41296
DCAF12	0.00151467	0.0544032	-1.30391
CENPF	0.0015447	0.0548769	1.41497
HIST1H3F	0.00160521	0.055842	1.32803
HMMR	0.0016538	0.055842	1.37284
SNAR-H	0.00166214	0.055842	1.31939
ST3GAL5	0.00168712	0.055944	-1.31251
KIFC1	0.00170973	0.055944	1.73414
KIF15	0.00172295	0.055944	1.40937
DFNB59	0.00175553	0.055944	1.4279
CXCL5	0.00176454	0.055944	1.36151
TRPC2	0.00181605	0.056505	1.50057
GINS2	0.00182272	0.056505	1.40455
SLC25A19	0.00183382	0.056505	-1.32676
HIST1H4A	0.0018689	0.0571152	1.36111
GREM1	0.00188972	0.057422	-1.43144
ITGA8	0.00193702	0.0581148	-1.30855
TMEM233	0.00193955	0.0581148	1.40615
VCAM1	0.0019664	0.0582318	-1.34153
GPRIN1	0.00198808	0.0582726	1.39545
HIST1H2AG	0.00201457	0.0582726	1.54974
PDS5A	0.00201596	0.0582726	1.31012
FAM213A	0.00202391	0.0582726	-1.30896
DHRS12	0.00208995	0.0583993	-1.34663
P2RY6	0.00212724	0.0588719	-1.74358
LCMT1-AS1	0.00216998	0.0593269	1.40727
HIST1H2AL	0.0021745	0.0593269	1.5402
ENOX1	0.00220483	0.0594902	1.30277
ZNF638-IT1	0.00220955	0.0594902	1.79425
SNAR-G2	0.00226399	0.0595747	1.3023
LOC102723811	0.00228375	0.0595747	1.47653
LOC100128340	0.0023954	0.0603142	1.34054
TNFAIP8	0.0024838	0.0605175	-1.62658
GABPB1-AS1	0.002504	0.0608241	1.46505
FAM13A-AS1	0.00256689	0.0615031	1.41323
FAM20A	0.00257813	0.0615031	-1.37366
PIBF1	0.00258267	0.0615197	-1.4826
ANTXR2	0.00264528	0.0617196	-1.4093
HIST1H2AB	0.00265671	0.0617196	1.37306
RGS11	0.00271489	0.0622567	1.37727
SALL2	0.00272388	0.0622843	-1.33384
RETSAT	0.00274105	0.0624089	-2.0712
FAM86B3P	0.00274682	0.0624112	1.38933
CPLX2	0.0027707	0.0624489	-1.39207
CEP120	0.00277406	0.0624489	-1.31638
MARK4	0.0028639	0.0636643	-1.31481
CEP55	0.00289525	0.0640937	1.42295
REPS2	0.00291429	0.0641598	-1.36858
CDCA3	0.00296265	0.0648819	1.43572
HIST1H2BE	0.00298362	0.0648819	1.62006
MXRA5	0.00303898	0.0653978	-1.33355
ITIH4	0.00307164	0.0653978	1.47175
GPAM	0.00309239	0.0653978	-1.31157
KDM4A-AS1	0.00318901	0.0658692	1.44516
CHAF1B	0.00319387	0.0658692	1.33067
CIT	0.00320191	0.065883	1.30879
CREB5	0.00338345	0.0679381	1.36372
HCAR3	0.00339857	0.0680517	-1.83623
PLAGL1	0.00344207	0.068336	-1.36005
BACE1-AS	0.00347901	0.0685374	-1.91855
POLR3G	0.00349564	0.0687159	1.43578
PBDC1	0.00350817	0.0687159	-1.37718
MSC	0.00353241	0.0688858	-1.45742
GPR68	0.0035568	0.0689085	-1.3611
FAM43B	0.00356901	0.0689814	-1.52549
LOC100129215	0.00361035	0.0691037	1.37573
MCM7	0.00361443	0.0691037	1.4136
CDCA5	0.00364035	0.0692311	1.32617
SGOL2	0.00368198	0.069467	1.32482
HIST1H2AM	0.00373907	0.0699799	1.35137
C6orf120	0.00375805	0.0701707	-1.30833
MSH5	0.00378707	0.0703838	1.3488
TXLNG	0.00381477	0.0705142	-1.38797
SMA4	0.00385306	0.0706248	1.50979
HAS1	0.00398758	0.0716927	1.68253
DPY19L1	0.00409784	0.0725174	-1.40138
CDC45	0.00410151	0.0725174	1.47704
PTGER1	0.00413555	0.0726426	1.30877
EXOC3	0.00422053	0.0728716	-1.35759
MIRLET7BHG	0.00422724	0.0728716	1.61519
DNAJC1	0.00423365	0.0728716	-1.48
NES	0.00424254	0.0728716	1.31367
CKAP2L	0.00445126	0.0739563	1.81357
DNAJC21	0.00446491	0.0741061	-1.71215
WDR78	0.00448353	0.074184	-1.45733
NUDT9P1	0.0045864	0.0747339	-1.83716
NRGN	0.00464519	0.0752442	1.44173
PADI1	0.00465197	0.0752442	-1.8271
DCLK3	0.00465538	0.0752442	1.74518
SLC7A14	0.00473801	0.0756742	1.39896
RNF13	0.00482491	0.0764225	-1.53702
MIR99AHG	0.0048573	0.0766396	1.35696
NPTX1	0.00488135	0.076657	-1.33945
USP10	0.00491646	0.076657	-1.57124
XLOC_l2_012323	0.00492877	0.076657	-1.59265
ALCAM	0.00493515	0.076657	-1.34319
KIAA1147	0.00494879	0.0767653	1.42904
PVRL4	0.00504014	0.0770867	-1.35735
ZDHHC20	0.00520437	0.0780077	1.46222
BEX2	0.00521772	0.0780327	1.34753
BRCA1	0.00523091	0.0781377	1.31734
CEBPA	0.00525964	0.0783472	-1.53569
IL4R	0.00538934	0.0794538	-1.68029
CASC5	0.00541821	0.0794538	1.37392
CEP83	0.00543059	0.0794538	-1.80123
ATP10D	0.00551906	0.0802666	1.86999
SOD2	0.00557424	0.0808714	-1.41697
BARD1	0.00564831	0.0812604	1.42607
LOC100506191	0.00565857	0.0812604	1.41934
XLOC_l2_008140	0.00566374	0.0812616	1.41179
ITSN2	0.00574917	0.0821642	1.45418
POLQ	0.00580534	0.0824514	1.59643
ZBTB42	0.00581259	0.0824514	1.50343
ZWINT	0.00581888	0.0824514	1.32055
CDKN3	0.00590363	0.08317	1.3534
CNTRL	0.005957	0.0833462	-1.37632
ANK2	0.00596025	0.0833462	-1.38854
LOC101929709	0.00605317	0.0837389	-1.41546
KLB	0.00622173	0.0849222	-1.30039
KCNE5	0.00629684	0.0855094	-1.36358
DPF1	0.00631241	0.085648	1.32263
CHI3L2	0.006333	0.0858544	-1.42277
ACAN	0.00639818	0.0862262	-1.39263
TRIM45	0.00640568	0.0862545	1.50508
LMNB1	0.00650287	0.0866146	1.81777
GOLGA6L6	0.00650919	0.0866266	1.58099
SNAR-F	0.00660208	0.0874985	1.31557
ETS2	0.00671705	0.0883444	-1.49713
LZTS3	0.00675901	0.0885504	-2.01112
IRX3	0.00676484	0.0885543	-1.52801
EXO1	0.00686143	0.0893794	1.3701
CCL5	0.00697695	0.0899523	-1.81895
ZNF586	0.00706337	0.0902448	-1.85363
GDF6	0.00716227	0.0909269	-1.39127
BTD	0.00724289	0.0915866	-1.33163
C9orf3	0.00729356	0.0917916	-1.36212
XLOC_l2_012925	0.00733201	0.0920581	-1.33677
KIAA0368	0.00737975	0.0925121	-1.32364
XLOC_l2_003992	0.00747229	0.0930881	-1.38221
FAM65B	0.00748565	0.0931819	-1.52749
MAP3K5	0.00757567	0.0935172	-1.30691
ADD3-AS1	0.00758279	0.0935172	1.549
HSD17B7	0.00762894	0.0936644	-1.34353
OPRL1	0.00767362	0.0937806	-1.85972
SHMT1	0.00775695	0.0944993	-1.32222
KCTD1	0.00783363	0.0946492	-1.42247
TNFRSF1A	0.00784023	0.0946492	-1.85534
LOC100507065	0.00795517	0.0950233	1.41193
CXCL1	0.0079743	0.0950233	-1.32184
PDGFD	0.00797941	0.0950233	-1.42894
ITIH5	0.00801242	0.0951367	-1.31071
TTC9C	0.00808071	0.0954563	1.3819
LOC100129203	0.00818374	0.0955648	-1.57605
BUB1B	0.00825472	0.095746	1.57426
ANKRD42	0.00829839	0.0961827	-1.41904
BRCC3	0.00833824	0.0965046	-1.50699
DPP9	0.0084593	0.0972042	-1.51485
C11orf87	0.00854115	0.0975812	1.63987
DHRS4L1	0.00855916	0.097717	1.5044
EVI2A	0.00859915	0.0979856	-1.31556
PTCH2	0.00863764	0.0980528	1.47939
XLOC_l2_010816	0.00867046	0.098253	-1.52558
SLC7A8	0.00867987	0.098253	-1.51825
PCK1	0.00869515	0.0982573	-1.30627
ARHGAP29	0.00905433	0.099737	1.30026
C2CD2	0.00906659	0.0998033	1.61225
