# Supplementary material for: Circulating Exosomal miRNAs Signal Circadian Misalignment to Peripheral Metabolic Tissues
Source: Int J Mol Sci. 2020 Sep 3;21(17):6396. doi: 10.3390/ijms21176396 (PMC7503323; doi:10.3390/ijms21176396)
Supplement: Supplementary file 1 [file ijms-21-06396-s001.zip › Khalyfa et al Table S5.xls]

## Sheet: Table S5
Table S5. Circadian clock genes and circadian-regulated transcription factors identified in mRNA arrays of naïve differentiated human adipocytes following treatment with exosomes from the DS versus NS conditions, based on total RNA.
Gene symbol	P value	Q value	Fold change
Circadian clock
BHLHE41	0.000939979	0.048	-1.15408
CLOCK	0.0333415	0.172319	1.0953
SERPINE1	0.00335567	0.0678062	-1.27221
NR1D1	0.00150246	0.0542946	-1.27477
BHLHE40	0.0385418	0.18296	-1.29267
SKP1	0.0408458	0.187871	-1.2545
NAMPT	0.0211856	0.142206	-1.19307
TIMELESS	0.0501042	0.211138	1.11599
DEC1-3	0.00923108	0.100712	-1.0886
Circadian regulated transcription factors
PAX4-1	0.0314175	0.167431	-1.66322
STAT5A	0.00299162	0.0649675	-1.14013
EGR1	0.0291654	0.161749	-1.13316
IRF1	0.0169878	0.130602	-1.09235
ALAS1	0.0292135	0.161847	-1.12502
