# Supplementary material for: Circulating Exosomal miRNAs Signal Circadian Misalignment to Peripheral Metabolic Tissues
Source: Int J Mol Sci. 2020 Sep 3;21(17):6396. doi: 10.3390/ijms21176396 (PMC7503323; doi:10.3390/ijms21176396)
Supplement: Supplementary file 1 [file ijms-21-06396-s001.zip › Khalyfa et al Table S6.xls]

## Sheet: Table S6
Table S6. Top 10 differentially expressed adipocytes cell gene networks following treatment with exosomes from the DS versus NS conditions, based on total RNA.
ID	Score	Focus molecules	Top diseases and functions	Molecules in network
1	46	28	Cell Cycle, Cellular Assembly and Organization, DNA Replication, Recombination, and Repair	APC (complex), BUB1B, CCL19, CCNA2, CDC20, CDC45, CDK4/6, Cyclin A, Cyclin E, DDX11, E2f, E2F1, ERK1/2, Focal adhesion kinase, GINS1, GINS2, HIST1H2AB, HIST1H2AG, HIST1H3B, HIST1H4A, HMMR, ITSN2, KLB, KNL1, KRT19, MCM7, NDC80, NUSAP1, POLR3G, SPC24, SPC25, TK1, UBE2C, YBX3, ZWINT
2	39	25	Cellular Movement, Hematological System Development and Function, Immune Cell Trafficking	BEX2, C3, CD3, CFB, Collagen type II, CXCL1, CXCL5, FABP4, HAS1, HSP90B1, IL15RA, IL4I1, IL6ST, Interferon alpha, Jnk, KRT14, KRT17, LDL, NDFIP2, NFkB (complex), Nr1h, P2RY6, PELI2, PI3K (complex), PKMYT1, RNF13, SOD2, TCR, TNFAIP8, TNFRSF1A, USP10, VCAM1, Vegf, WTAP, ZC3H12A
3	34	23	DNA Replication, Recombination, and Repair, Cancer, Organismal Injury and Abnormalities	26s Proteasome, Akt, ALCAM, BARD1, BIRC5, BRCA1, BRCC3, CCL5, CDCA5, CDCA8, Creb, CREB5, DHRS12, ERK, estrogen receptor, ETS2, EXO1, FBXO31, FSH, Gamma tubulin, Histone h3, KIAA0368, KIF2C, Lh, MAP3K5, MARK4, MX1, P38 MAPK, PBK, PCK1, PDGFD, PI3K (family), RNA polymerase II, SGO2, TRAIP
4	22	15	Cellular Assembly and Organization, DNA Replication, Recombination, and Repair, Protein Synthesis	AR, CKAP2L, ERBB2, ETV1, GOLGA6L1 (includes others), HIST1H1B, HIST1H2AL, HIST1H2AM, HIST1H3C, HIST1H3E, HIST1H3F, HIST2H3A, HIST2H3D, HSD17B7, KIFC1, LMNB1, MITF, MYC, NUPR1, PLK1, POLQ, RAD51, SHMT1
5	20	16	Cancer, Organismal Injury and Abnormalities, Cell Death and Survival	ALCAM, ANGPT2, ANGPTL4, BCL2, CENPM, CPLX2, CST5, CXCL8, DICER1, EMP1, EXOC3, GPRIN1, HAS1, IL36G, KRTAP2-3/KRTAP2-4, MARC1, mir-34, mir-126, MITF, MOAP1, MSC, NR3C1, PELI2, PLAGL1, PPP2R5A, PTGER1, RETSAT, RPTOR, SNX9, SPAG5, TCF3, TNFRSF12A, TNFSF9, TRIM45, WBSCR22
6	19	15	Cell Cycle, Cancer, Gastrointestinal Disease	AR, ASPM, BUB1B, CASP3, CDKN3, CENPE, CENPF, CIT, CKS2, Collagen type I, DNAJC21, ESR1, FAM213A, FOXM1, GDF6, GPAM, HDAC3, HIST1H1D, ITGB1, KIF15, miR-483-3p (miRNAs w/seed CACUCCU), MKI67, MSH5, NEK2, PLOD2, POLA1, PRC1, PTCH1, PTCH2, SLC3A2, SLC7A8, TACC1, TGFB1, TNFRSF12A, ZWINT
7	17	14	Cancer, Gastrointestinal Disease, Organismal Injury and Abnormalities	ABCC8, ABCC9, ACAN, AIM1, AKR1B1, ANK2, ANTXR2, ASNS, CCL13, CEBPA, CFB, CSF2RA, DYNLT3, GPR68, GREM1, HBA1/HBA2, HCAR3, HIF1A, HIST1H4D, ICAM2, IGFBP7, IL15RA, IL1B, KCNJ11, MAPK1, NCOA3, NMI, PBRM1, PLOD2, PTGIS, PTX3, SECTM1, SMARCA4, THBD, TREM1
8	15	13	Cell Cycle, Connective Tissue Development and Function, Cancer	ATP10D, C9orf3, CBX3, CDCA3, CDK9, CDK12, CHAF1B, CNOT6, CNOT6L, CSF2, DPY19L1, E2F2, E2F3, EVI2A, FAM65B, GCLM, HELLS, HIST1H2BE, HSPD1, KDM5B, let-7a-5p (and other miRNAs w/seed GAGGUAG), MYBL2, MYC, MYCN, PDS5A, POLR2A, RECQL, SATB1, SEC61A2, SLC25A19, SUMO1, TOP2A, UBE2C, XRCC3, ZNF217
9	14	12	Cell Cycle, Cell Death and Survival, Cellular Growth and Proliferation	ANKRD42, ARHGAP29, ATF6, BUB1, CDKN3, CEP55, CYFIP2, DBF4, DDB2, HMMR, IQGAP3, MGEA5, miR-210-3p (miRNAs w/seed UGUGCGU), MSH6, NANOG, NES, NPTX1, NRIP1, PADI1, PDCD6IP, PLA2G16, PPP1CA, PPP1CC, PPP1R13B, S100A6, SORBS1, SP1, ST8SIA1, T, THRB, TP53, TP53BP2, TPD52L1, TROAP, UBE2C
10	12	11	Cellular Development, Cellular Growth and Proliferation, Hematological System Development and Function	ANPEP, Caspase 3/7, CDKN1A, CRCP, CYBA, DPP9, Eotaxin, GFI1, HAVCR2, IFI16, Ifn gamma, IL2, IL17D, IL4I1, IL4R, LGALS9, LTF, MAP2K6, Nr1h, NRGN, P2RX7, PARP1, PIBF1, PPP1R1A, PRTN3, RGS20, SALL2, SBDS, SOCS3, SPHK2, SREBF1, TNF, Tnf receptor, TNFSF9, TXLNG
