# Supplementary material for: Circulating Exosomal miRNAs Signal Circadian Misalignment to Peripheral Metabolic Tissues
Source: Int J Mol Sci. 2020 Sep 3;21(17):6396. doi: 10.3390/ijms21176396 (PMC7503323; doi:10.3390/ijms21176396)
Supplement: Supplementary file 1 [file ijms-21-06396-s001.zip › Khalyfa et al Table S7.xls]

## Sheet: Table S7
Table S7. Metabolic genes identified in differentiated human adipocytes treated with exosomes from the DS and NS conditions, using samples from early morning time points DS1 (n=4) and NS5 (n=4) matched for time of day (see Fig. 1).
ENSEMBL_GENE_ID	Name
ENSG00000163630	synaptoporin(SYNPR)
ENSG00000112562	SPARC related modular calcium binding 2(SMOC2)
ENSG00000138829	fibrillin 2(FBN2)
ENSG00000172340	succinate-CoA ligase GDP-forming beta subunit(SUCLG2)
ENSG00000155307	SAM domain, SH3 domain and nuclear localization signals 1(SAMSN1)
ENSG00000189184	protocadherin 18(PCDH18)
ENSG00000163492	coiled-coil domain containing 141(CCDC141)
ENSG00000183166	calneuron 1(CALN1)
ENSG00000180611	Mab-21 domain containing 2(MB21D2)
ENSG00000169918	OTU deubiquitinase 7A(OTUD7A)
ENSG00000056487	PHD finger protein 21B(PHF21B)
ENSG00000082438	cordon-bleu WH2 repeat protein like 1(COBLL1)
ENSG00000107902	phospholysine phosphohistidine inorganic pyrophosphate phosphatase(LHPP)
ENSG00000188732	family with sequence similarity 221 member A(FAM221A)
ENSG00000165733	BMS1, ribosome biogenesis factor(BMS1)
ENSG00000186073	chromosome 15 open reading frame 41(C15orf41)
ENSG00000053254	forkhead box N3(FOXN3)
ENSG00000198610	aldo-keto reductase family 1 member C4(AKR1C4)
ENSG00000152034	melanin concentrating hormone receptor 2(MCHR2)
ENSG00000166845	chromosome 18 open reading frame 54(C18orf54)
ENSG00000118257	neuropilin 2(NRP2)
ENSG00000111181	solute carrier family 6 member 12(SLC6A12)
ENSG00000129534	MIS18 binding protein 1(MIS18BP1)
ENSG00000154493	chromosome 10 open reading frame 90(C10orf90)
ENSG00000133019	cholinergic receptor muscarinic 3(CHRM3)
ENSG00000109971	heat shock protein family A (Hsp70) member 8(HSPA8)
ENSG00000162618	adhesion G protein-coupled receptor L4(ADGRL4)
ENSG00000184445	kinetochore associated 1(KNTC1)
ENSG00000128512	dedicator of cytokinesis 4(DOCK4)
ENSG00000166575	transmembrane protein 135(TMEM135)
ENSG00000125255	solute carrier family 10 member 2(SLC10A2)
ENSG00000185774	potassium voltage-gated channel interacting protein 4(KCNIP4)
ENSG00000074527	netrin 4(NTN4)
ENSG00000183960	potassium voltage-gated channel subfamily H member 8(KCNH8)
ENSG00000000005	tenomodulin(TNMD)
ENSG00000175344	cholinergic receptor nicotinic alpha 7 subunit(CHRNA7)
ENSG00000249459	zinc finger protein 286B(ZNF286B)
ENSG00000005302	male-specific lethal 3 homolog (Drosophila)(MSL3)
ENSG00000183780	solute carrier family 35 member F3(SLC35F3)
ENSG00000168772	CXXC finger protein 4(CXXC4)
ENSG00000179399	glypican 5(GPC5)
ENSG00000065809	family with sequence similarity 107 member B(FAM107B)
ENSG00000114948	ADAM metallopeptidase domain 23(ADAM23)
ENSG00000137642	sortilin related receptor 1(SORL1)
ENSG00000177853	zinc finger protein 518A(ZNF518A)
ENSG00000112232	KH RNA binding domain containing, signal transduction associated 2(KHDRBS2)
ENSG00000107771	coiled-coil serine rich protein 2(CCSER2)
ENSG00000069206	ADAM metallopeptidase domain 7(ADAM7)
ENSG00000121989	activin A receptor type 2A(ACVR2A)
ENSG00000132669	Ras and Rab interactor 2(RIN2)
ENSG00000155158	tetratricopeptide repeat domain 39B(TTC39B)
ENSG00000156466	growth differentiation factor 6(GDF6)
ENSG00000111218	protein arginine methyltransferase 8(PRMT8)
ENSG00000162630	beta-1,3-galactosyltransferase 2(B3GALT2)
ENSG00000139746	RNA binding motif protein 26(RBM26)
ENSG00000078295	adenylate cyclase 2(ADCY2)
ENSG00000088876	zinc finger protein 343(ZNF343)
ENSG00000117724	centromere protein F(CENPF)
ENSG00000080503	SWI/SNF related, matrix associated, actin dependent regulator of chromatin, subfamily a, member 2(SMARCA2)
ENSG00000185736	adenosine deaminase, RNA specific B2 (inactive)(ADARB2)
ENSG00000183378	ovochymase 2 (gene/pseudogene)(OVCH2)
ENSG00000109819	PPARG coactivator 1 alpha(PPARGC1A)
ENSG00000155275	tRNA methyltransferase 44 homolog (S. cerevisiae)(TRMT44)
ENSG00000180769	WDFY3 antisense RNA 2(WDFY3-AS2)
ENSG00000146350	TBC1 domain family member 32(TBC1D32)
ENSG00000162944	raftlin family member 2(RFTN2)
ENSG00000162951	leucine rich repeat transmembrane neuronal 1(LRRTM1)
ENSG00000112874	nudix hydrolase 12(NUDT12)
ENSG00000198825	inositol polyphosphate-5-phosphatase F(INPP5F)
ENSG00000171867	prion protein(PRNP)
ENSG00000204361	neurexophilin and PC-esterase domain family member 2(NXPE2)
ENSG00000115919	kynureninase(KYNU)
ENSG00000113494	prolactin receptor(PRLR)
ENSG00000112972	3-hydroxy-3-methylglutaryl-CoA synthase 1(HMGCS1)
ENSG00000170185	ubiquitin specific peptidase 38(USP38)
ENSG00000109255	neuromedin U(NMU)
ENSG00000175325	PROP paired-like homeobox 1(PROP1)
ENSG00000163515	resistin like beta(RETNLB)
ENSG00000131171	SH3 domain binding glutamate rich protein like(SH3BGRL)
ENSG00000122965	RNA binding motif protein 19(RBM19)
ENSG00000141258	small G protein signaling modulator 2(SGSM2)
ENSG00000109339	mitogen-activated protein kinase 10(MAPK10)
ENSG00000131080	ectodysplasin A2 receptor(EDA2R)
ENSG00000107295	SH3 domain containing GRB2 like 2, endophilin A1(SH3GL2)
ENSG00000165185	KIAA1958(KIAA1958)
ENSG00000231213	phospholipid scramblase family member 5(PLSCR5)
ENSG00000099810	methylthioadenosine phosphorylase(MTAP)
ENSG00000153246	phospholipase A2 receptor 1(PLA2R1)
ENSG00000234224	transmembrane protein 229A(TMEM229A)
ENSG00000065675	protein kinase C theta(PRKCQ)
ENSG00000170091	HMP19 protein(HMP19)
ENSG00000065243	protein kinase N2(PKN2)
ENSG00000075945	kinesin associated protein 3(KIFAP3)
ENSG00000149571	kin of IRRE like 3 (Drosophila)(KIRREL3)
ENSG00000087053	myotubularin related protein 2(MTMR2)
ENSG00000102882	mitogen-activated protein kinase 3(MAPK3)
ENSG00000101542	cadherin 20(CDH20)
ENSG00000138668	heterogeneous nuclear ribonucleoprotein D(HNRNPD)
ENSG00000107984	dickkopf WNT signaling pathway inhibitor 1(DKK1)
ENSG00000181722	zinc finger and BTB domain containing 20(ZBTB20)
ENSG00000120149	msh homeobox 2(MSX2)
ENSG00000162105	SH3 and multiple ankyrin repeat domains 2(SHANK2)
ENSG00000144891	angiotensin II receptor type 1(AGTR1)
ENSG00000122557	HERPUD family member 2(HERPUD2)
ENSG00000118985	elongation factor for RNA polymerase II 2(ELL2)
ENSG00000164749	hepatocyte nuclear factor 4 gamma(HNF4G)
ENSG00000175806	methionine sulfoxide reductase A(MSRA)
ENSG00000169856	one cut homeobox 1(ONECUT1)
ENSG00000108039	X-prolyl aminopeptidase 1(XPNPEP1)
ENSG00000142606	membrane metalloendopeptidase like 1(MMEL1)
ENSG00000142864	SERPINE1 mRNA binding protein 1(SERBP1)
ENSG00000115839	RAB3 GTPase activating protein catalytic subunit 1(RAB3GAP1)
ENSG00000018236	contactin 1(CNTN1)
ENSG00000168016	tetratricopeptide repeat and ankyrin repeat containing 1(TRANK1)
ENSG00000168702	LDL receptor related protein 1B(LRP1B)
ENSG00000002587	heparan sulfate-glucosamine 3-sulfotransferase 1(HS3ST1)
ENSG00000110921	mevalonate kinase(MVK)
ENSG00000132326	period circadian clock 2(PER2)
ENSG00000079215	solute carrier family 1 member 3(SLC1A3)
ENSG00000085741	Wnt family member 11(WNT11)
ENSG00000020577	sterile alpha motif domain containing 4A(SAMD4A)
ENSG00000142784	WD and tetratricopeptide repeats 1(WDTC1)
ENSG00000152804	hematopoietically expressed homeobox(HHEX)
ENSG00000049860	hexosaminidase subunit beta(HEXB)
ENSG00000139974	solute carrier family 38 member 6(SLC38A6)
ENSG00000085276	MDS1 and EVI1 complex locus(MECOM)
ENSG00000164604	G protein-coupled receptor 85(GPR85)
ENSG00000150275	protocadherin related 15(PCDH15)
ENSG00000074211	protein phosphatase 2 regulatory subunit Bgamma(PPP2R2C)
ENSG00000106018	vasoactive intestinal peptide receptor 2(VIPR2)
ENSG00000171365	chloride voltage-gated channel 5(CLCN5)
ENSG00000196126	major histocompatibility complex, class II, DR beta 1(HLA-DRB1)
ENSG00000151240	disco interacting protein 2 homolog C(DIP2C)
ENSG00000168779	short stature homeobox 2(SHOX2)
ENSG00000173208	ATP binding cassette subfamily D member 2(ABCD2)
ENSG00000072210	aldehyde dehydrogenase 3 family member A2(ALDH3A2)
ENSG00000101004	ninein like(NINL)
ENSG00000114805	phospholipase C eta 1(PLCH1)
ENSG00000214511	HIG1 hypoxia inducible domain family member 1C(HIGD1C)
ENSG00000244020	metallothionein 1H-like 1(MT1HL1)
ENSG00000204525	major histocompatibility complex, class I, C(HLA-C)
ENSG00000167612	ankyrin repeat domain 33(ANKRD33)
ENSG00000112246	single-minded family bHLH transcription factor 1(SIM1)
ENSG00000159263	single-minded family bHLH transcription factor 2(SIM2)
ENSG00000079841	regulating synaptic membrane exocytosis 1(RIMS1)
ENSG00000064042	LIM and calponin homology domains 1(LIMCH1)
ENSG00000028116	vaccinia related kinase 2(VRK2)
ENSG00000132965	arachidonate 5-lipoxygenase activating protein(ALOX5AP)
ENSG00000069535	monoamine oxidase B(MAOB)
ENSG00000184903	inner mitochondrial membrane peptidase subunit 2(IMMP2L)
ENSG00000169744	LIM domain binding 2(LDB2)
ENSG00000078018	microtubule associated protein 2(MAP2)
ENSG00000105983	limb development membrane protein 1(LMBR1)
ENSG00000145362	ankyrin 2(ANK2)
ENSG00000091879	angiopoietin 2(ANGPT2)
ENSG00000154188	angiopoietin 1(ANGPT1)
ENSG00000042781	usherin(USH2A)
ENSG00000253719	ataxin 7 like 3B(ATXN7L3B)
ENSG00000081026	membrane associated guanylate kinase, WW and PDZ domain containing 3(MAGI3)
ENSG00000085563	ATP binding cassette subfamily B member 1(ABCB1)
ENSG00000082175	progesterone receptor(PGR)
ENSG00000165471	mannose binding lectin 2(MBL2)
ENSG00000185231	melanocortin 2 receptor(MC2R)
ENSG00000112773	family with sequence similarity 46 member A(FAM46A)
ENSG00000109684	cytokine dependent hematopoietic cell linker(CLNK)
ENSG00000170248	programmed cell death 6 interacting protein(PDCD6IP)
ENSG00000132693	C-reactive protein(CRP)
ENSG00000136560	TRAF family member associated NFKB activator(TANK)
ENSG00000131386	polypeptide N-acetylgalactosaminyltransferase 15(GALNT15)
ENSG00000145687	single stranded DNA binding protein 2(SSBP2)
ENSG00000165355	F-box protein 33(FBXO33)
ENSG00000251164	hepatocellular carcinoma up-regulated long non-coding RNA(HULC)
ENSG00000145708	corticotropin releasing hormone binding protein(CRHBP)
ENSG00000106113	corticotropin releasing hormone receptor 2(CRHR2)
ENSG00000182111	zinc finger protein 716(ZNF716)
ENSG00000104432	interleukin 7(IL7)
ENSG00000197826	chromosome 4 open reading frame 22(C4orf22)
ENSG00000170820	follicle stimulating hormone receptor(FSHR)
ENSG00000005339	CREB binding protein(CREBBP)
ENSG00000065833	malic enzyme 1(ME1)
ENSG00000082293	collagen type XIX alpha 1 chain(COL19A1)
ENSG00000078328	RNA binding protein, fox-1 homolog 1(RBFOX1)
ENSG00000182583	variable charge, X-linked(VCX)
ENSG00000049192	ADAM metallopeptidase with thrombospondin type 1 motif 6(ADAMTS6)
ENSG00000168785	tetraspanin 5(TSPAN5)
ENSG00000049089	collagen type IX alpha 2 chain(COL9A2)
ENSG00000215712	transmembrane protein 242(TMEM242)
ENSG00000178662	cysteine and serine rich nuclear protein 3(CSRNP3)
ENSG00000107562	C-X-C motif chemokine ligand 12(CXCL12)
ENSG00000168672	family with sequence similarity 84 member B(FAM84B)
ENSG00000134138	Meis homeobox 2(MEIS2)
ENSG00000176204	leucine rich repeat transmembrane neuronal 4(LRRTM4)
ENSG00000164334	family with sequence similarity 170 member A(FAM170A)
ENSG00000197121	post-GPI attachment to proteins 1(PGAP1)
ENSG00000163453	insulin like growth factor binding protein 7(IGFBP7)
ENSG00000169306	interleukin 1 receptor accessory protein like 1(IL1RAPL1)
ENSG00000152404	CWF19-like 2, cell cycle control (S. pombe)(CWF19L2)
ENSG00000172156	C-C motif chemokine ligand 11(CCL11)
ENSG00000010810	FYN proto-oncogene, Src family tyrosine kinase(FYN)
ENSG00000099139	proprotein convertase subtilisin/kexin type 5(PCSK5)
ENSG00000021488	solute carrier family 7 member 9(SLC7A9)
ENSG00000123612	activin A receptor type 1C(ACVR1C)
ENSG00000125851	proprotein convertase subtilisin/kexin type 2(PCSK2)
ENSG00000171984	chromosome 20 open reading frame 196(C20orf196)
ENSG00000133687	transmembrane and tetratricopeptide repeat containing 1(TMTC1)
ENSG00000214866	doublecortin domain containing 2C(DCDC2C)
ENSG00000138678	glycerol-3-phosphate acyltransferase 3(GPAT3)
ENSG00000137872	semaphorin 6D(SEMA6D)
ENSG00000154678	phosphodiesterase 1C(PDE1C)
ENSG00000067082	Kruppel like factor 6(KLF6)
ENSG00000184588	phosphodiesterase 4B(PDE4B)
ENSG00000130385	bone morphogenetic protein 15(BMP15)
ENSG00000177673	chromosome 2 open reading frame 57(C2orf57)
ENSG00000139133	ALG10, alpha-1,2-glucosyltransferase(ALG10)
ENSG00000138738	PR/SET domain 5(PRDM5)
ENSG00000108443	ribosomal protein S6 kinase B1(RPS6KB1)
ENSG00000133424	LARGE xylosyl- and glucuronyltransferase 1(LARGE1)
ENSG00000218336	teneurin transmembrane protein 3(TENM3)
ENSG00000177189	ribosomal protein S6 kinase A3(RPS6KA3)
ENSG00000102024	plastin 3(PLS3)
ENSG00000168036	catenin beta 1(CTNNB1)
ENSG00000152952	procollagen-lysine,2-oxoglutarate 5-dioxygenase 2(PLOD2)
ENSG00000183395	pro-melanin concentrating hormone(PMCH)
ENSG00000047648	Rho GTPase activating protein 6(ARHGAP6)
ENSG00000118596	solute carrier family 16 member 7(SLC16A7)
ENSG00000198033	tubulin alpha 3c(TUBA3C)
ENSG00000139793	muscleblind like splicing regulator 2(MBNL2)
ENSG00000196090	protein tyrosine phosphatase, receptor type T(PTPRT)
ENSG00000203727	sterile alpha motif domain containing 5(SAMD5)
ENSG00000184838	proline rich 16(PRR16)
ENSG00000076356	plexin A2(PLXNA2)
ENSG00000138640	family with sequence similarity 13 member A(FAM13A)
ENSG00000122952	ZW10 interacting kinetochore protein(ZWINT)
ENSG00000183117	CUB and Sushi multiple domains 1(CSMD1)
ENSG00000182670	tetratricopeptide repeat domain 3(TTC3)
ENSG00000143878	ras homolog family member B(RHOB)
ENSG00000168522	farnesyltransferase, CAAX box, alpha(FNTA)
ENSG00000169783	leucine rich repeat and Ig domain containing 1(LINGO1)
ENSG00000170927	polycystic kidney and hepatic disease 1 (autosomal recessive)(PKHD1)
ENSG00000179104	transmembrane and tetratricopeptide repeat containing 2(TMTC2)
ENSG00000188257	phospholipase A2 group IIA(PLA2G2A)
ENSG00000116711	phospholipase A2 group IVA(PLA2G4A)
ENSG00000196363	WD repeat domain 5(WDR5)
ENSG00000115896	phospholipase C like 1(PLCL1)
ENSG00000004848	aristaless related homeobox(ARX)
ENSG00000186314	PRELI domain containing 2(PRELID2)
ENSG00000162627	sorting nexin 7(SNX7)
ENSG00000075651	phospholipase D1(PLD1)
ENSG00000178695	potassium channel tetramerization domain containing 12(KCTD12)
ENSG00000198626	ryanodine receptor 2(RYR2)
ENSG00000204406	methyl-CpG binding domain protein 5(MBD5)
ENSG00000172238	atonal bHLH transcription factor 1(ATOH1)
ENSG00000186350	retinoid X receptor alpha(RXRA)
ENSG00000156103	matrix metallopeptidase 16(MMP16)
ENSG00000230524	collagen type VI alpha 4 pseudogene 1(COL6A4P1)
ENSG00000171877	FERM domain containing 5(FRMD5)
ENSG00000179097	5-hydroxytryptamine receptor 1F(HTR1F)
ENSG00000142661	myomesin 3(MYOM3)
ENSG00000163092	xin actin binding repeat containing 2(XIRP2)
ENSG00000179546	5-hydroxytryptamine receptor 1D(HTR1D)
ENSG00000149654	cadherin 22(CDH22)
ENSG00000142698	chromosome 1 open reading frame 94(C1orf94)
ENSG00000157445	calcium voltage-gated channel auxiliary subunit alpha2delta 3(CACNA2D3)
ENSG00000178394	5-hydroxytryptamine receptor 1A(HTR1A)
ENSG00000173334	tribbles pseudokinase 1(TRIB1)
ENSG00000164093	paired like homeodomain 2(PITX2)
ENSG00000171843	MLLT3, super elongation complex subunit(MLLT3)
ENSG00000139915	MAM domain containing glycosylphosphatidylinositol anchor 2(MDGA2)
ENSG00000187720	thrombospondin type 1 domain containing 4(THSD4)
ENSG00000175104	TNF receptor associated factor 6(TRAF6)
ENSG00000185594	spermatogenesis associated 8(SPATA8)
ENSG00000132849	PATJ, crumbs cell polarity complex component(PATJ)
ENSG00000251321	prostate cancer associated transcript 4 (non-protein coding)(PCAT4)
ENSG00000144357	ubiquitin protein ligase E3 component n-recognin 3 (putative)(UBR3)
ENSG00000112837	T-box 18(TBX18)
ENSG00000196611	matrix metallopeptidase 1(MMP1)
ENSG00000157087	ATPase plasma membrane Ca2+ transporting 2(ATP2B2)
ENSG00000046774	MAGE family member C2(MAGEC2)
ENSG00000151623	nuclear receptor subfamily 3 group C member 2(NR3C2)
ENSG00000144320	lunapark, ER junction formation factor(LNPK)
ENSG00000185149	neuropeptide Y receptor Y2(NPY2R)
ENSG00000133119	replication factor C subunit 3(RFC3)
ENSG00000182890	glutamate dehydrogenase 2(GLUD2)
ENSG00000168038	unc-51 like kinase 4(ULK4)
ENSG00000170579	DLG associated protein 1(DLGAP1)
ENSG00000196273	long intergenic non-protein coding RNA 523(LINC00523)
ENSG00000137038	transmembrane protein 261(TMEM261)
ENSG00000124164	VAMP associated protein B and C(VAPB)
ENSG00000137033	interleukin 33(IL33)
ENSG00000147421	homeobox containing 1(HMBOX1)
ENSG00000166148	arginine vasopressin receptor 1A(AVPR1A)
ENSG00000183666	glucuronidase, beta pseudogene 1(GUSBP1)
ENSG00000132911	neuromedin U receptor 2(NMUR2)
ENSG00000104490	neurocalcin delta(NCALD)
ENSG00000183762	kringle containing transmembrane protein 1(KREMEN1)
ENSG00000049759	neural precursor cell expressed, developmentally down-regulated 4-like, E3 ubiquitin protein ligase(NEDD4L)
ENSG00000137801	thrombospondin 1(THBS1)
ENSG00000153823	phosphotyrosine interaction domain containing 1(PID1)
ENSG00000111961	SAM and SH3 domain containing 1(SASH1)
ENSG00000100154	tetratricopeptide repeat domain 28(TTC28)
ENSG00000176597	UDP-GlcNAc:betaGal beta-1,3-N-acetylglucosaminyltransferase 5(B3GNT5)
ENSG00000145416	membrane associated ring-CH-type finger 1(MARCH1)
ENSG00000173406	DAB1, reelin adaptor protein(DAB1)
ENSG00000155886	solute carrier family 24 member 2(SLC24A2)
ENSG00000179083	family with sequence similarity 133 member A(FAM133A)
ENSG00000136267	diacylglycerol kinase beta(DGKB)
ENSG00000131018	spectrin repeat containing nuclear envelope protein 1(SYNE1)
ENSG00000156113	potassium calcium-activated channel subfamily M alpha 1(KCNMA1)
ENSG00000152661	gap junction protein alpha 1(GJA1)
ENSG00000080709	potassium calcium-activated channel subfamily N member 2(KCNN2)
ENSG00000149972	contactin 5(CNTN5)
ENSG00000136869	toll like receptor 4(TLR4)
ENSG00000075884	Rho GTPase activating protein 15(ARHGAP15)
ENSG00000038295	tolloid like 1(TLL1)
ENSG00000174749	chromosome 4 open reading frame 32(C4orf32)
ENSG00000185652	neurotrophin 3(NTF3)
ENSG00000112964	growth hormone receptor(GHR)
ENSG00000124406	ATPase phospholipid transporting 8A1(ATP8A1)
ENSG00000104044	OCA2 melanosomal transmembrane protein(OCA2)
ENSG00000269437	nuclear RNA export factor 2B(NXF2B)
ENSG00000157551	potassium voltage-gated channel subfamily J member 15(KCNJ15)
ENSG00000048540	LIM domain only 3(LMO3)
ENSG00000132341	RAN, member RAS oncogene family(RAN)
ENSG00000006451	RAS like proto-oncogene A(RALA)
ENSG00000182346	D-amino acid oxidase activator(DAOA)
ENSG00000104331	inositol monophosphatase domain containing 1(IMPAD1)
ENSG00000055118	potassium voltage-gated channel subfamily H member 2(KCNH2)
ENSG00000180318	ALX homeobox 1(ALX1)
ENSG00000137869	cytochrome P450 family 19 subfamily A member 1(CYP19A1)
ENSG00000080823	MOK protein kinase(MOK)
ENSG00000151746	BICD cargo adaptor 1(BICD1)
ENSG00000185666	synapsin III(SYN3)
ENSG00000135298	adhesion G protein-coupled receptor B3(ADGRB3)
ENSG00000198077	cytochrome P450 family 2 subfamily A member 7(CYP2A7)
ENSG00000183715	opioid binding protein/cell adhesion molecule like(OPCML)
ENSG00000065427	lysyl-tRNA synthetase(KARS)
ENSG00000138061	cytochrome P450 family 1 subfamily B member 1(CYP1B1)
ENSG00000127955	G protein subunit alpha i1(GNAI1)
ENSG00000262655	spondin 1(SPON1)
ENSG00000060982	branched chain amino acid transaminase 1(BCAT1)
ENSG00000082556	opioid receptor kappa 1(OPRK1)
ENSG00000182050	MGAT4 family member C(MGAT4C)
ENSG00000179796	leucine rich repeat containing 3B(LRRC3B)
ENSG00000112038	opioid receptor mu 1(OPRM1)
ENSG00000182674	potassium voltage-gated channel subfamily B member 2(KCNB2)
ENSG00000114200	butyrylcholinesterase(BCHE)
ENSG00000136826	Kruppel like factor 4(KLF4)
ENSG00000146242	trophoblast glycoprotein(TPBG)
ENSG00000083123	branched chain keto acid dehydrogenase E1 subunit beta(BCKDHB)
ENSG00000267313	keratoconus gene 6(KC6)
ENSG00000171791	BCL2, apoptosis regulator(BCL2)
ENSG00000100721	T-cell leukemia/lymphoma 1A(TCL1A)
ENSG00000130304	solute carrier family 27 member 1(SLC27A1)
ENSG00000197408	cytochrome P450 family 2 subfamily B member 6(CYP2B6)
ENSG00000148948	leucine rich repeat containing 4C(LRRC4C)
ENSG00000151789	zinc finger protein 385D(ZNF385D)
ENSG00000101892	ATPase Na+/K+ transporting family member beta 4(ATP1B4)
ENSG00000092607	T-box 15(TBX15)
ENSG00000123104	inositol 1,4,5-trisphosphate receptor type 2(ITPR2)
ENSG00000147724	family with sequence similarity 135 member B(FAM135B)
ENSG00000113966	ADP ribosylation factor like GTPase 6(ARL6)
ENSG00000155974	glutamate receptor interacting protein 1(GRIP1)
ENSG00000196628	transcription factor 4(TCF4)
ENSG00000145451	glycine receptor alpha 3(GLRA3)
ENSG00000196109	zinc finger protein 676(ZNF676)
ENSG00000167281	RNA binding protein, fox-1 homolog 3(RBFOX3)
ENSG00000232159	RAB9B, member RAS oncogene family pseudogene 1(RAB9BP1)
ENSG00000102349	Kruppel like factor 8(KLF8)
ENSG00000119927	glycerol-3-phosphate acyltransferase, mitochondrial(GPAM)
ENSG00000157869	RAB28, member RAS oncogene family(RAB28)
ENSG00000204740	MAM and LDL receptor class A domain containing 1(MALRD1)
ENSG00000175471	multiple C2 and transmembrane domain containing 1(MCTP1)
ENSG00000184672	RALY RNA binding protein-like(RALYL)
ENSG00000169855	roundabout guidance receptor 1(ROBO1)
ENSG00000144668	integrin subunit alpha 9(ITGA9)
ENSG00000021645	neurexin 3(NRXN3)
ENSG00000185008	roundabout guidance receptor 2(ROBO2)
ENSG00000067900	Rho associated coiled-coil containing protein kinase 1(ROCK1)
ENSG00000179915	neurexin 1(NRXN1)
ENSG00000154240	centrosomal protein 112(CEP112)
ENSG00000134827	transcobalamin 1(TCN1)
ENSG00000152785	bone morphogenetic protein 3(BMP3)
ENSG00000114933	INO80 complex subunit D(INO80D)
ENSG00000135069	phosphoserine aminotransferase 1(PSAT1)
ENSG00000166573	galanin receptor 1(GALR1)
ENSG00000223601	endogenous Bornavirus-like nucleoprotein 1(EBLN1)
ENSG00000184599	family with sequence similarity 19 member A3, C-C motif chemokine like(FAM19A3)
ENSG00000066583	isochorismatase domain containing 1(ISOC1)
ENSG00000147650	LDL receptor related protein 12(LRP12)
ENSG00000145996	CDK5 regulatory subunit associated protein 1 like 1(CDKAL1)
ENSG00000145864	gamma-aminobutyric acid type A receptor beta2 subunit(GABRB2)
ENSG00000130940	castor zinc finger 1(CASZ1)
ENSG00000221947	XK related 9(XKR9)
ENSG00000144619	contactin 4(CNTN4)
ENSG00000163081	coiled-coil domain containing 140(CCDC140)
ENSG00000198947	dystrophin(DMD)
ENSG00000091409	integrin subunit alpha 6(ITGA6)
ENSG00000151353	transmembrane protein 18(TMEM18)
ENSG00000125257	ATP binding cassette subfamily C member 4(ABCC4)
ENSG00000185630	PBX homeobox 1(PBX1)
ENSG00000171105	insulin receptor(INSR)
ENSG00000127603	microtubule-actin crosslinking factor 1(MACF1)
ENSG00000144460	neuronal tyrosine-phosphorylated phosphoinositide-3-kinase adaptor 2(NYAP2)
ENSG00000144401	methyltransferase like 21A(METTL21A)
ENSG00000177425	pro-apoptotic WT1 regulator(PAWR)
ENSG00000186480	insulin induced gene 1(INSIG1)
ENSG00000164256	PR/SET domain 9(PRDM9)
ENSG00000066827	zinc finger and AT-hook domain containing(ZFAT)
ENSG00000185420	SET and MYND domain containing 3(SMYD3)
ENSG00000133962	cation channel sperm associated auxiliary subunit beta(CATSPERB)
ENSG00000197410	dachsous cadherin-related 2(DCHS2)
ENSG00000048991	R3H domain containing 1(R3HDM1)
ENSG00000104267	carbonic anhydrase 2(CA2)
ENSG00000164808	scaffolding protein involved in DNA repair(SPIDR)
ENSG00000155052	contactin associated protein like 5(CNTNAP5)
ENSG00000153046	chromodomain Y-like(CDYL)
ENSG00000182175	repulsive guidance molecule family member a(RGMA)
ENSG00000136158	sprouty RTK signaling antagonist 2(SPRY2)
ENSG00000183496	mex-3 RNA binding family member B(MEX3B)
ENSG00000154914	ubiquitin specific peptidase 43(USP43)
ENSG00000164362	telomerase reverse transcriptase(TERT)
ENSG00000108960	monocyte to macrophage differentiation associated(MMD)
ENSG00000091513	transferrin(TF)
ENSG00000207268	small nucleolar RNA, H/ACA box 70C(SNORA70C)
ENSG00000164136	interleukin 15(IL15)
ENSG00000141376	BCAS3, microtubule associated cell migration factor(BCAS3)
ENSG00000129003	vacuolar protein sorting 13 homolog C(VPS13C)
ENSG00000122145	T-box 22(TBX22)
ENSG00000100095	seizure related 6 homolog like(SEZ6L)
ENSG00000114480	1,4-alpha-glucan branching enzyme 1(GBE1)
ENSG00000137501	synaptotagmin like 2(SYTL2)
ENSG00000163638	ADAM metallopeptidase with thrombospondin type 1 motif 9(ADAMTS9)
ENSG00000162670	BMP/retinoic acid inducible neural specific 3(BRINP3)
ENSG00000118507	A-kinase anchoring protein 7(AKAP7)
ENSG00000072274	transferrin receptor(TFRC)
ENSG00000175928	leucine rich repeat neuronal 1(LRRN1)
ENSG00000091622	PITPNM family member 3(PITPNM3)
ENSG00000134061	CD180 molecule(CD180)
ENSG00000006576	putative homeodomain transcription factor 2(PHTF2)
ENSG00000150477	KIAA1328(KIAA1328)
ENSG00000181031	rabphilin 3A-like (without C2 domains)(RPH3AL)
ENSG00000113532	ST8 alpha-N-acetyl-neuraminide alpha-2,8-sialyltransferase 4(ST8SIA4)
ENSG00000149256	teneurin transmembrane protein 4(TENM4)
ENSG00000172461	fucosyltransferase 9(FUT9)
ENSG00000158813	ectodysplasin A(EDA)
ENSG00000128655	phosphodiesterase 11A(PDE11A)
ENSG00000185737	neuregulin 3(NRG3)
ENSG00000243156	microtubule associated monooxygenase, calponin and LIM domain containing 3(MICAL3)
ENSG00000145817	Yip1 domain family member 5(YIPF5)
ENSG00000164109	MAD2 mitotic arrest deficient-like 1 (yeast)(MAD2L1)
ENSG00000221843	chromosome 2 open reading frame 16(C2orf16)
ENSG00000112273	hepatoma derived growth factor-like 1(HDGFL1)
ENSG00000104375	serine/threonine kinase 3(STK3)
ENSG00000104812	glycogen synthase 1(GYS1)
ENSG00000139117	copine 8(CPNE8)
ENSG00000057663	autophagy related 5(ATG5)
ENSG00000196950	solute carrier family 39 member 10(SLC39A10)
ENSG00000113369	arrestin domain containing 3(ARRDC3)
ENSG00000178573	MAF bZIP transcription factor(MAF)
ENSG00000137727	Rho GTPase activating protein 20(ARHGAP20)
ENSG00000074706	interaction protein for cytohesin exchange factors 1(IPCEF1)
ENSG00000176658	myosin ID(MYO1D)
ENSG00000138650	protocadherin 10(PCDH10)
ENSG00000197321	supervillin(SVIL)
ENSG00000081479	LDL receptor related protein 2(LRP2)
ENSG00000124212	prostaglandin I2 synthase(PTGIS)
ENSG00000173728	chromosome 1 open reading frame 100(C1orf100)
ENSG00000113504	solute carrier family 12 member 7(SLC12A7)
ENSG00000148513	ankyrin repeat domain 30A(ANKRD30A)
ENSG00000053524	MCF.2 cell line derived transforming sequence-like 2(MCF2L2)
ENSG00000124749	collagen type XXI alpha 1 chain(COL21A1)
ENSG00000172456	FGGY carbohydrate kinase domain containing(FGGY)
ENSG00000117475	basic leucine zipper nuclear factor 1(BLZF1)
ENSG00000185053	sarcoglycan zeta(SGCZ)
ENSG00000139292	leucine rich repeat containing G protein-coupled receptor 5(LGR5)
ENSG00000174482	leucine rich repeat and Ig domain containing 2(LINGO2)
ENSG00000165995	calcium voltage-gated channel auxiliary subunit beta 2(CACNB2)
ENSG00000107077	lysine demethylase 4C(KDM4C)
ENSG00000163915	IGF2BP2 antisense RNA 1(IGF2BP2-AS1)
ENSG00000153956	calcium voltage-gated channel auxiliary subunit alpha2delta 1(CACNA2D1)
ENSG00000183092	brain enriched guanylate kinase associated(BEGAIN)
ENSG00000130045	nucleoredoxin-like 2(NXNL2)
ENSG00000182177	ankyrin repeat and SOCS box containing 18(ASB18)
ENSG00000196104	SPARC/osteonectin, cwcv and kazal like domains proteoglycan 3(SPOCK3)
ENSG00000196284	SPT3 homolog, SAGA and STAGA complex component(SUPT3H)
ENSG00000149313	aminoadipate-semialdehyde dehydrogenase-phosphopantetheinyl transferase(AASDHPPT)
ENSG00000118322	ATPase phospholipid transporting 10B (putative)(ATP10B)
ENSG00000113300	CCR4-NOT transcription complex subunit 6(CNOT6)
ENSG00000116679	influenza virus NS1A binding protein(IVNS1ABP)
ENSG00000100916	breast cancer metastasis-suppressor 1-like(BRMS1L)
ENSG00000156687	unc-5 netrin receptor D(UNC5D)
ENSG00000152128	transmembrane protein 163(TMEM163)
ENSG00000184305	coiled-coil serine rich protein 1(CCSER1)
ENSG00000115353	tachykinin receptor 1(TACR1)
ENSG00000049618	AT-rich interaction domain 1B(ARID1B)
ENSG00000188580	Na+/K+ transporting ATPase interacting 2(NKAIN2)
ENSG00000175445	lipoprotein lipase(LPL)
ENSG00000080815	presenilin 1(PSEN1)
ENSG00000117859	oxysterol binding protein like 9(OSBPL9)
ENSG00000132872	synaptotagmin 4(SYT4)
ENSG00000198670	lipoprotein(a)(LPA)
ENSG00000070367	exocyst complex component 5(EXOC5)
ENSG00000139734	diaphanous related formin 3(DIAPH3)
ENSG00000172554	syntrophin gamma 2(SNTG2)
ENSG00000057935	metastasis associated 1 family member 3(MTA3)
ENSG00000121068	T-box 2(TBX2)
ENSG00000169676	dopamine receptor D5(DRD5)
ENSG00000069696	dopamine receptor D4(DRD4)
ENSG00000164548	transformer 2 alpha homolog(TRA2A)
ENSG00000113594	leukemia inhibitory factor receptor alpha(LIFR)
ENSG00000136141	leucine rich repeats and calponin homology domain containing 1(LRCH1)
ENSG00000082397	erythrocyte membrane protein band 4.1 like 3(EPB41L3)
ENSG00000165379	leucine rich repeat and fibronectin type III domain containing 5(LRFN5)
ENSG00000114541	FERM domain containing 4B(FRMD4B)
ENSG00000100997	abhydrolase domain containing 12(ABHD12)
ENSG00000183775	potassium channel tetramerization domain containing 16(KCTD16)
ENSG00000074657	zinc finger protein 532(ZNF532)
ENSG00000150760	dedicator of cytokinesis 1(DOCK1)
ENSG00000138035	polyribonucleotide nucleotidyltransferase 1(PNPT1)
ENSG00000117528	ATP binding cassette subfamily D member 3(ABCD3)
ENSG00000112159	midasin AAA ATPase 1(MDN1)
ENSG00000187118	C-X9-C motif containing 1(CMC1)
ENSG00000165973	neural EGFL like 1(NELL1)
ENSG00000073060	scavenger receptor class B member 1(SCARB1)
ENSG00000044524	EPH receptor A3(EPHA3)
ENSG00000064692	synuclein alpha interacting protein(SNCAIP)
ENSG00000134343	anoctamin 3(ANO3)
ENSG00000172264	MACRO domain containing 2(MACROD2)
ENSG00000154928	EPH receptor B1(EPHB1)
ENSG00000188487	inscuteable homolog (Drosophila)(INSC)
ENSG00000198873	G protein-coupled receptor kinase 5(GRK5)
ENSG00000116678	leptin receptor(LEPR)
ENSG00000139370	solute carrier family 15 member 4(SLC15A4)
ENSG00000079689	secretagogin, EF-hand calcium binding protein(SCGN)
ENSG00000176887	SRY-box 11(SOX11)
ENSG00000151952	transmembrane protein 132D(TMEM132D)
ENSG00000120451	sorting nexin 19(SNX19)
ENSG00000112293	glycosylphosphatidylinositol specific phospholipase D1(GPLD1)
ENSG00000115159	glycerol-3-phosphate dehydrogenase 2(GPD2)
ENSG00000054803	cerebellin 4 precursor(CBLN4)
ENSG00000167994	RAB3A interacting protein like 1(RAB3IL1)
ENSG00000131196	nuclear factor of activated T-cells 1(NFATC1)
ENSG00000197122	SRC proto-oncogene, non-receptor tyrosine kinase(SRC)
ENSG00000116731	PR/SET domain 2(PRDM2)
ENSG00000101577	lipin 2(LPIN2)
ENSG00000174837	adhesion G protein-coupled receptor E1(ADGRE1)
ENSG00000196569	laminin subunit alpha 2(LAMA2)
ENSG00000204290	butyrophilin like 2(BTNL2)
ENSG00000128285	melanin concentrating hormone receptor 1(MCHR1)
ENSG00000107105	ELAV like RNA binding protein 2(ELAVL2)
ENSG00000138764	cyclin G2(CCNG2)
ENSG00000166415	WD repeat domain 72(WDR72)
ENSG00000118785	secreted phosphoprotein 1(SPP1)
ENSG00000120659	tumor necrosis factor superfamily member 11(TNFSF11)
ENSG00000092108	sec1 family domain containing 1(SCFD1)
ENSG00000174206	chromosome 12 open reading frame 66(C12orf66)
ENSG00000109756	Rap guanine nucleotide exchange factor 2(RAPGEF2)
ENSG00000140937	cadherin 11(CDH11)
ENSG00000154162	cadherin 12(CDH12)
ENSG00000174599	translocation associated membrane protein 1-like 1(TRAM1L1)
ENSG00000198673	family with sequence similarity 19 member A2, C-C motif chemokine like(FAM19A2)
ENSG00000120658	ecto-NOX disulfide-thiol exchanger 1(ENOX1)
ENSG00000196511	thiamin pyrophosphokinase 1(TPK1)
ENSG00000167034	NK3 homeobox 1(NKX3-1)
ENSG00000170558	cadherin 2(CDH2)
ENSG00000127947	protein tyrosine phosphatase, non-receptor type 12(PTPN12)
ENSG00000113361	cadherin 6(CDH6)
ENSG00000165323	FAT atypical cadherin 3(FAT3)
ENSG00000150394	cadherin 8(CDH8)
ENSG00000153707	protein tyrosine phosphatase, receptor type D(PTPRD)
ENSG00000113971	nephrocystin 3(NPHP3)
ENSG00000170011	myosin VIIA and Rab interacting protein(MYRIP)
ENSG00000198795	zinc finger protein 521(ZNF521)
ENSG00000144868	transmembrane protein 108(TMEM108)
ENSG00000197859	ADAMTS like 2(ADAMTSL2)
ENSG00000139209	solute carrier family 38 member 4(SLC38A4)
ENSG00000173482	protein tyrosine phosphatase, receptor type M(PTPRM)
ENSG00000149177	protein tyrosine phosphatase, receptor type J(PTPRJ)
ENSG00000108018	sortilin related VPS10 domain containing receptor 1(SORCS1)
ENSG00000135049	ATP/GTP binding protein 1(AGTPBP1)
ENSG00000155511	glutamate ionotropic receptor AMPA type subunit 1(GRIA1)
ENSG00000173757	signal transducer and activator of transcription 5B(STAT5B)
ENSG00000198929	nitric oxide synthase 1 adaptor protein(NOS1AP)
ENSG00000152208	glutamate ionotropic receptor delta type subunit 2(GRID2)
ENSG00000125675	glutamate ionotropic receptor AMPA type subunit 3(GRIA3)
ENSG00000163873	glutamate ionotropic receptor kainate type subunit 3(GRIK3)
ENSG00000164418	glutamate ionotropic receptor kainate type subunit 2(GRIK2)
ENSG00000139910	NOVA alternative splicing regulator 1(NOVA1)
ENSG00000106013	ankyrin repeat domain 7(ANKRD7)
ENSG00000215912	tetratricopeptide repeat domain 34(TTC34)
ENSG00000180616	somatostatin receptor 2(SSTR2)
ENSG00000164830	oxidation resistance 1(OXR1)
ENSG00000176406	regulating synaptic membrane exocytosis 2(RIMS2)
ENSG00000206026	small integral membrane protein 21(SMIM21)
ENSG00000143674	mixed lineage kinase 4(MLK4)
ENSG00000110400	nectin cell adhesion molecule 1(NECTIN1)
ENSG00000164796	CUB and Sushi multiple domains 3(CSMD3)
