# Supplementary material for: Circulating Exosomal miRNAs Signal Circadian Misalignment to Peripheral Metabolic Tissues
Source: Int J Mol Sci. 2020 Sep 3;21(17):6396. doi: 10.3390/ijms21176396 (PMC7503323; doi:10.3390/ijms21176396)
Supplement: Supplementary file 1 [file ijms-21-06396-s001.zip › Khalyfa et al Table S8.xls]

## Sheet: Table S8
Table S8. KEGG pathways identified by ChIP-Seq for metabolic genes in differentiated human adipocytes treated with exosomes from the DS and NS conditions, using samples from early morning time points DS1 and NS5 matched for time of day (see Fig. 1).
ID	Term	Gene count	Percentage	P value	Genes
hsa04350	TGF-beta signaling pathway	10	2.12766	0.000537352	ACVR2A, ROCK1, GDF6, MAPK3, CREBBP, SMURF2, RPS6KB1, THBS1, PITX2, ACVR1C
hsa04010	MAPK signaling pathway	18	3.82979	0.000777009	NTF3, FGF16, MAPK10, MECOM, FGF20, STK3, CDC42, MAP4K4, RPS6KA3, PAK2, RPS6KA1, MAP3K8, MAPK3, RAPGEF2, TRAF6, HSPA8, NFATC1, PPP5C
hsa04520	Adherens junction	9	1.91489	0.000781046	PTPRJ, CDC42, FYN, MAPK3, CREBBP, ACTN2, INSR, SRC, CTNNB1
hsa04510	Focal adhesion	15	3.19149	0.00188124	CAV3, ROCK1, FLT4, ACTN2, MAPK10, SRC, CTNNB1, CDC42, ITGA6, PAK2, FYN, BCL2, MAPK3, COL6A3, THBS1
hsa04080	Neuroactive ligand-receptor interaction	17	3.61702	0.00473535	OPRM1, GRIK2, LEPR, NPY2R, DRD5, OPRK1, DRD4, VIPR2, FSHR, AGTR1, HTR1A, PRLR, GALR1, MC2R, AVPR1A, CHRNA7, GHR
hsa04015	Rap1 signaling pathway	14	2.97872	0.00596491	MAGI3, ADCY2, FLT4, FGF16, PRKCI, FGF20, SRC, CTNNB1, CDC42, MAPK3, ANGPT1, THBS1, RAPGEF2, INSR
hsa04066	HIF-1 signaling pathway	9	1.91489	0.00607491	TFRC, BCL2, MAPK3, CREBBP, ANGPT1, TLR4, RPS6KB1, PDHA1, INSR
hsa04722	Neurotrophin signaling pathway	10	2.12766	0.0064281	CDC42, RPS6KA3, NTF3, PSEN1, RPS6KA1, BCL2, MAPK3, RIPK2, MAPK10, TRAF6
hsa04024	cAMP signaling pathway	13	2.76596	0.00958365	HTR1A, ADCY2, ROCK1, DRD5, MC2R, CREBBP, MAPK3, ATP1B4, RYR2, MAPK10, FSHR, VIPR2, NFATC1
hsa04064	NF-kappa B signaling pathway	8	1.70213	0.0108532	CARD11, PRKCQ, TNFSF11, BCL2, TLR4, TRAF6, ATM, TRAF3
hsa05412	Arrhythmogenic right ventricular cardiomyopathy (ARVC)	7	1.48936	0.0143065	ITGA6, DMD, GJA1, RYR2, ACTN2, CDH2, CTNNB1
hsa04120	Ubiquitin mediated proteolysis	10	2.12766	0.0146815	UBE2D2, UBE2K, TRIM32, CDC23, SMURF2, NEDD4L, ANAPC7, RCHY1, TRAF6, MID1
hsa04151	PI3K-Akt signaling pathway	18	3.82979	0.0166376	PPP2R3A, IL7, FLT4, RXRA, FGF16, PKN2, RPS6KB1, TLR4, FGF20, ITGA6, PRLR, BCL2, COL6A3, MAPK3, ANGPT1, THBS1, INSR, GHR
hsa04960	Aldosterone-regulated sodium reabsorption	5	1.06383	0.0230193	MAPK3, ATP1B4, NR3C2, NEDD4L, INSR
hsa04660	T cell receptor signaling pathway	8	1.70213	0.0253694	CDC42, CARD11, PRKCQ, PAK2, FYN, MAPK3, MAP3K8, NFATC1
hsa04620	Toll-like receptor signaling pathway	8	1.70213	0.0291109	CD86, MAPK3, MAP3K8, TLR4, MAPK10, TRAF6, TLR7, TRAF3
hsa04931	Insulin resistance	8	1.70213	0.0318029	SLC27A1, PRKCQ, RPS6KA3, RPS6KA1, RPS6KB1, MAPK10, PPARGC1A, INSR
hsa04012	ErbB signaling pathway	7	1.48936	0.0350251	NRG3, PAK2, MAPK3, STAT5B, RPS6KB1, MAPK10, SRC
hsa04310	Wnt signaling pathway	9	1.91489	0.0399655	WNT16, CTBP2, DKK1, PSEN1, CREBBP, WNT11, MAPK10, CTNNB1, NFATC1
hsa04550	Signaling pathways regulating pluripotency of stem cells	9	1.91489	0.0429262	ACVR2A, WNT16, ONECUT1, ESRRB, MAPK3, WNT11, KLF4, ACVR1C, CTNNB1
hsa04917	Prolactin signaling pathway	6	1.2766	0.0485813	TNFSF11, PRLR, MAPK3, STAT5B, MAPK10, SRC
