# Supplementary material for: Circulating Exosomal miRNAs Signal Circadian Misalignment to Peripheral Metabolic Tissues
Source: Int J Mol Sci. 2020 Sep 3;21(17):6396. doi: 10.3390/ijms21176396 (PMC7503323; doi:10.3390/ijms21176396)
Supplement: Supplementary file 1 [file ijms-21-06396-s001.zip › Khalyfa et al Table S9.xls]

## Sheet: Table S9
Table S9. Potential list of ChIP-Seq calling peaks identified in differentiated human adipocytes treated with exosomes from the DS condition, using samples from time point DS1 (see Fig. 1).
seqnames	start	end	width	strand	name	score	annotation	geneChr	geneStart	geneEnd	geneLength	geneStrand	geneId	transcriptId	distanceToTSS	ENSEMBL	SYMBOL	GENENAME
chr19	37485398	37485692	295	*	23162	0.0036586	3' UTR	19	37497164	37498175	1012	2	101927720	uc060xvb.1	12483		ZNF793-AS1	ZNF793 antisense RNA 1 (head to head)
chr19	57495584	57495778	195	*	24198	0.00946619	3' UTR	19	57499915	57513144	13230	1	374928	uc061dle.1	-4137	ENSG00000152439	ZNF773	zinc finger protein 773
chrX	101262431	101262722	292	*	49730	0.0139047	3' UTR	23	101268257	101287805	19549	2	54457	uc004eha.4	25083	ENSG00000102387	TAF7L	TATA-box binding protein associated factor 7 like
chr4	23795516	23795811	296	*	34684	0.0547052	3' UTR	4	23828490	23829671	1182	2	10891	uc062vpo.1	33860	ENSG00000109819	PPARGC1A	PPARG coactivator 1 alpha
chr3	4983649	4983902	254	*	31539	0.102009	3' UTR	3	4980232	4981610	1379	1	8553	uc062geo.1	3417	ENSG00000134107	BHLHE40	basic helix-loop-helix family member e40
chr17	37479049	37479305	257	*	18982	0.0097978	3' UTR	17	37489831	37513501	23671	1	11072	uc002hnx.3	-10526	ENSG00000276023	DUSP14	dual specificity phosphatase 14
chr2	201173118	201173488	371	*	27102	0.0143126	3' UTR	2	201182881	201221665	38785	1	843	uc002uxj.2	-9393	ENSG00000003400	CASP10	caspase 10
chr19	37520019	37520204	186	*	23163	0.0115056	5' UTR	19	37523405	37540265	16861	1	390927	uc060xvl.1	-3201	ENSG00000188227	ZNF793	zinc finger protein 793
chr10	101314319	101314920	602	*	6158	0.0223333	Distal Intergenic	10	101354033	101557319	203287	1	8945	uc001ktc.5	-39113	ENSG00000166167	BTRC	beta-transducin repeat containing E3 ubiquitin protein ligase
chr10	101318862	101319208	347	*	6159	0.00564834	Distal Intergenic	10	101354033	101557319	203287	1	8945	uc001ktc.5	-34825	ENSG00000166167	BTRC	beta-transducin repeat containing E3 ubiquitin protein ligase
chr10	101337527	101337795	269	*	6160	0.0166947	Distal Intergenic	10	101354033	101557319	203287	1	8945	uc001ktc.5	-16238	ENSG00000166167	BTRC	beta-transducin repeat containing E3 ubiquitin protein ligase
chr11	13207850	13208150	301	*	7206	0.00293184	Distal Intergenic	11	13276652	13354377	77726	1	406	uc057zgd.1	-68502	ENSG00000133794	ARNTL	aryl hydrocarbon receptor nuclear translocator like
chr11	13213610	13213912	303	*	7207	0.0173398	Distal Intergenic	11	13276652	13354377	77726	1	406	uc057zgd.1	-62740	ENSG00000133794	ARNTL	aryl hydrocarbon receptor nuclear translocator like
chr11	13244215	13244434	220	*	7208	0.0171352	Distal Intergenic	11	13276652	13354377	77726	1	406	uc057zgd.1	-32218	ENSG00000133794	ARNTL	aryl hydrocarbon receptor nuclear translocator like
chr11	13271392	13271641	250	*	7209	0.00237687	Distal Intergenic	11	13276652	13354377	77726	1	406	uc057zgd.1	-5011	ENSG00000133794	ARNTL	aryl hydrocarbon receptor nuclear translocator like
chr11	68853156	68853418	263	*	8129	0.00940517	Distal Intergenic	11	68812438	68844410	31973	2	1374	uc058eot.1	-8746	ENSG00000110090	CPT1A	carnitine palmitoyltransferase 1A
chr11	68859761	68859976	216	*	8130	0.0023235	Distal Intergenic	11	68812438	68844410	31973	2	1374	uc058eot.1	-15351	ENSG00000110090	CPT1A	carnitine palmitoyltransferase 1A
chr12	124900613	124900804	192	*	11291	0.021502	Distal Intergenic	12	124913035	124914074	1040	2	7316	uc058uyk.1	13270	ENSG00000150991	UBC	ubiquitin C
chr12	124902430	124902689	260	*	11292	0.00421533	Distal Intergenic	12	124913035	124914074	1040	2	7316	uc058uyk.1	11385	ENSG00000150991	UBC	ubiquitin C
chr10	112913328	112913657	330	*	6336	0.0374522	Distal Intergenic	10	112950250	113167678	217429	1	6934	uc001laf.5	-36593	ENSG00000148737	TCF7L2	transcription factor 7 like 2
chr10	112939996	112940300	305	*	6337	0.019658	Distal Intergenic	10	112950250	113167678	217429	1	6934	uc001laf.5	-9950	ENSG00000148737	TCF7L2	transcription factor 7 like 2
chr10	113197245	113197523	279	*	6341	0.00933561	Distal Intergenic	10	113161231	113165681	4451	1	6934	uc057wbn.1	36014	ENSG00000148737	TCF7L2	transcription factor 7 like 2
chr10	113323918	113324135	218	*	6343	0.0342295	Distal Intergenic	10	113161231	113165681	4451	1	6934	uc057wbn.1	162687	ENSG00000148737	TCF7L2	transcription factor 7 like 2
chr12	14184955	14185262	308	*	9564	0.0119932	Distal Intergenic	12	14365632	14502935	137304	1	55729	uc001rbw.4	-180370	ENSG00000171681	ATF7IP	activating transcription factor 7 interacting protein
chr12	14212749	14213041	293	*	9565	0.0274778	Distal Intergenic	12	14365632	14502935	137304	1	55729	uc001rbw.4	-152591	ENSG00000171681	ATF7IP	activating transcription factor 7 interacting protein
chr12	14248128	14248476	349	*	9566	0.0031764	Distal Intergenic	12	14365632	14502935	137304	1	55729	uc001rbw.4	-117156	ENSG00000171681	ATF7IP	activating transcription factor 7 interacting protein
chr12	14253462	14253679	218	*	9567	0.00195679	Distal Intergenic	12	14365632	14502935	137304	1	55729	uc001rbw.4	-111953	ENSG00000171681	ATF7IP	activating transcription factor 7 interacting protein
chr12	14342317	14342490	174	*	9569	0.0265835	Distal Intergenic	12	14365632	14502935	137304	1	55729	uc001rbw.4	-23142	ENSG00000171681	ATF7IP	activating transcription factor 7 interacting protein
chr15	34992126	34992317	192	*	14576	0.0060752	Distal Intergenic	15	34978341	34988287	9947	2	54989	uc001ziw.4	-3839	ENSG00000198146	ZNF770	zinc finger protein 770
chr15	35048643	35048962	320	*	14577	0.00306841	Distal Intergenic	15	34978341	34988287	9947	2	54989	uc001ziw.4	-60356	ENSG00000198146	ZNF770	zinc finger protein 770
chr15	89968215	89968558	344	*	15638	0.0165426	Distal Intergenic	15	90001392	90082200	80809	1	374655	uc002bov.3	-32834	ENSG00000140548	ZNF710	zinc finger protein 710
chr15	90322311	90322502	192	*	15655	0.0159629	Distal Intergenic	15	90352245	90362847	10603	1	342132	uc002bpk.5	-29743	ENSG00000196391	ZNF774	zinc finger protein 774
chr16	10306441	10306810	370	*	16212	0.0331773	Distal Intergenic	16	10326434	10419620	93187	1	80063	uc059qrv.1	-19624	ENSG00000166669	ATF7IP2	activating transcription factor 7 interacting protein 2
chr16	10319921	10320275	355	*	16213	0.0154692	Distal Intergenic	16	10326434	10419620	93187	1	80063	uc059qrv.1	-6159	ENSG00000166669	ATF7IP2	activating transcription factor 7 interacting protein 2
chr16	30561800	30562086	287	*	16754	0.00429376	Distal Intergenic	16	30553764	30558498	4735	2	92595	uc002dyr.3	-3302	ENSG00000169951	ZNF764	zinc finger protein 764
chr16	31639988	31640469	482	*	16807	0.00975285	Distal Intergenic	16	31713229	31754536	41308	1	124411	uc059tpe.1	-72760	ENSG00000197302	ZNF720	zinc finger protein 720
chr16	31671717	31671913	197	*	16808	0.0471652	Distal Intergenic	16	31713229	31754536	41308	1	124411	uc059tpe.1	-41316	ENSG00000197302	ZNF720	zinc finger protein 720
chr16	31694230	31694860	631	*	16809	0.0171174	Distal Intergenic	16	31713229	31754536	41308	1	124411	uc059tpe.1	-18369	ENSG00000197302	ZNF720	zinc finger protein 720
chr16	89210881	89211189	309	*	17869	0.0108566	Distal Intergenic	16	89217703	89229557	11855	1	197320	uc021tms.1	-6514	ENSG00000170100	ZNF778	zinc finger protein 778
chr19	23162809	23163055	247	*	22761	0.00963457	Distal Intergenic	19	23134187	23144249	10063	1	100129543	uc060wjq.1	28622	ENSG00000183850	ZNF730	zinc finger protein 730
chr19	23163253	23163495	243	*	22762	0.0049386	Distal Intergenic	19	23134187	23144249	10063	1	100129543	uc060wjq.1	29066	ENSG00000183850	ZNF730	zinc finger protein 730
chr19	23879357	23879728	372	*	22782	0.011375	Distal Intergenic	19	23914876	23923893	9018	1	730087	uc060wlh.1	-35148	ENSG00000213967	ZNF726	zinc finger protein 726
chr19	23880163	23880853	691	*	22783	0.0250322	Distal Intergenic	19	23914876	23923893	9018	1	730087	uc060wlh.1	-34023	ENSG00000213967	ZNF726	zinc finger protein 726
chr19	23881396	23882626	1231	*	22784	0.0236334	Distal Intergenic	19	23914876	23923893	9018	1	730087	uc060wlh.1	-32250	ENSG00000213967	ZNF726	zinc finger protein 726
chr19	23958771	23958970	200	*	22785	0.00832125	Distal Intergenic	19	23914919	23944713	29795	1	730087	uc060wll.1	43852	ENSG00000213967	ZNF726	zinc finger protein 726
chr19	23973284	23973784	501	*	22786	0.0143652	Distal Intergenic	19	23914919	23944713	29795	1	730087	uc060wll.1	58365	ENSG00000213967	ZNF726	zinc finger protein 726
chr19	34948069	34948347	279	*	23022	0.0177168	Distal Intergenic	19	34957474	34960703	3230	2	126375	uc060wxq.1	12356	ENSG00000180884	ZNF792	zinc finger protein 792
chr19	40114822	40115154	333	*	23286	0.0389428	Distal Intergenic	19	40076123	40090938	14816	2	284323	uc060yov.1	-23884	ENSG00000197782	ZNF780A	zinc finger protein 780A
chr19	55629218	55629489	272	*	24135	0.00608966	Distal Intergenic	19	55620742	55624601	3860	2	147808	uc002qll.2	-4617	ENSG00000179922	ZNF784	zinc finger protein 784
chr2	85092026	85092301	276	*	25645	0.00688343	Distal Intergenic	2	85133410	85310388	176979	1	83439	uc002soy.4	-41109	ENSG00000152284	TCF7L1	transcription factor 7 like 1
chr3	141726480	141726800	321	*	33406	0.0108514	Distal Intergenic	3	141738204	141747560	9357	1	9616	uc003eud.4	-11404	ENSG00000114125	RNF7	ring finger protein 7
chr4	205934	206335	402	*	34153	0.0082975	Distal Intergenic	4	124538	162701	38164	1	255403	uc032tac.2	81396	ENSG00000250312	ZNF718	zinc finger protein 718
chr4	312631	312927	297	*	34155	0.00221894	Distal Intergenic	4	270675	305321	34647	2	654254	uc062udf.1	-7310	ENSG00000186777	ZNF732	zinc finger protein 732
chr4	313722	314067	346	*	34156	0.00444188	Distal Intergenic	4	270675	305321	34647	2	654254	uc062udf.1	-8401	ENSG00000186777	ZNF732	zinc finger protein 732
chr5	134067959	134068177	219	*	37917	0.00432269	Distal Intergenic	5	134114711	134147997	33287	1	6932	uc003kyt.4	-46534	ENSG00000081059	TCF7	transcription factor 7 (T-cell specific, HMG-box)
chr5	134088015	134088504	490	*	37918	0.00504317	Distal Intergenic	5	134114711	134147997	33287	1	6932	uc003kyt.4	-26207	ENSG00000081059	TCF7	transcription factor 7 (T-cell specific, HMG-box)
chr5	134096467	134096720	254	*	37919	0.00913564	Distal Intergenic	5	134114711	134147997	33287	1	6932	uc003kyt.4	-17991	ENSG00000081059	TCF7	transcription factor 7 (T-cell specific, HMG-box)
chr7	55883692	55884030	339	*	42147	0.00758828	Distal Intergenic	7	55887277	55955239	67963	1	349075	uc064dto.1	-3247	ENSG00000178665	ZNF713	zinc finger protein 713
chr7	57485346	57485701	356	*	42192	0.00696086	Distal Intergenic	7	57450177	57473546	23370	1	441234	uc011kdi.2	35169	ENSG00000182111	ZNF716	zinc finger protein 716
chr7	57487537	57488237	701	*	42193	0.00738808	Distal Intergenic	7	57450177	57473546	23370	1	441234	uc011kdi.2	37360	ENSG00000182111	ZNF716	zinc finger protein 716
chr7	57488628	57489001	374	*	42194	0.0070788	Distal Intergenic	7	57450177	57473546	23370	1	441234	uc011kdi.2	38451	ENSG00000182111	ZNF716	zinc finger protein 716
chr7	57491422	57491900	479	*	42195	0.00824599	Distal Intergenic	7	57450177	57473546	23370	1	441234	uc011kdi.2	41245	ENSG00000182111	ZNF716	zinc finger protein 716
chr7	57492015	57492347	333	*	42196	0.00794361	Distal Intergenic	7	57450177	57473546	23370	1	441234	uc011kdi.2	41838	ENSG00000182111	ZNF716	zinc finger protein 716
chr7	57579233	57579627	395	*	42199	0.0142414	Distal Intergenic	7	57450177	57473546	23370	1	441234	uc011kdi.2	129056	ENSG00000182111	ZNF716	zinc finger protein 716
chr7	57591123	57591576	454	*	42200	0.0070201	Distal Intergenic	7	57450177	57473546	23370	1	441234	uc011kdi.2	140946	ENSG00000182111	ZNF716	zinc finger protein 716
chr7	57592066	57592519	454	*	42201	0.00589756	Distal Intergenic	7	57450177	57473546	23370	1	441234	uc011kdi.2	141889	ENSG00000182111	ZNF716	zinc finger protein 716
chr7	57606008	57606199	192	*	42202	0.00260185	Distal Intergenic	7	57450177	57473546	23370	1	441234	uc011kdi.2	155831	ENSG00000182111	ZNF716	zinc finger protein 716
chr7	57616717	57617055	339	*	42203	0.00841375	Distal Intergenic	7	57450177	57473546	23370	1	441234	uc011kdi.2	166540	ENSG00000182111	ZNF716	zinc finger protein 716
chr7	57636613	57636993	381	*	42204	0.00520269	Distal Intergenic	7	57450177	57473546	23370	1	441234	uc011kdi.2	186436	ENSG00000182111	ZNF716	zinc finger protein 716
chr7	57649561	57649789	229	*	42205	0.0128008	Distal Intergenic	7	57450177	57473546	23370	1	441234	uc011kdi.2	199384	ENSG00000182111	ZNF716	zinc finger protein 716
chr7	57650004	57650264	261	*	42206	0.047416	Distal Intergenic	7	57450177	57473546	23370	1	441234	uc011kdi.2	199827	ENSG00000182111	ZNF716	zinc finger protein 716
chr7	57650709	57650979	271	*	42207	0.0102086	Distal Intergenic	7	57450177	57473546	23370	1	441234	uc011kdi.2	200532	ENSG00000182111	ZNF716	zinc finger protein 716
chr7	57817580	57817851	272	*	42209	0.00994956	Distal Intergenic	7	57450177	57473546	23370	1	441234	uc011kdi.2	367403	ENSG00000182111	ZNF716	zinc finger protein 716
chr7	57819829	57820154	326	*	42210	0.0197229	Distal Intergenic	7	57450177	57473546	23370	1	441234	uc011kdi.2	369652	ENSG00000182111	ZNF716	zinc finger protein 716
chr7	57822381	57822576	196	*	42211	0.0115276	Distal Intergenic	7	57450177	57473546	23370	1	441234	uc011kdi.2	372204	ENSG00000182111	ZNF716	zinc finger protein 716
chr7	64194401	64194737	337	*	42230	0.0267992	Distal Intergenic	7	64207090	64220508	13419	1	730291	uc011kdn.3	-12353	ENSG00000223614	ZNF735	zinc finger protein 735
chr7	149369642	149370110	469	*	43681	0.0201462	Distal Intergenic	7	149431363	149461123	29761	2	27153	uc003wfv.4	91013	ENSG00000196453	ZNF777	zinc finger protein 777
chr7	149384719	149385195	477	*	43682	0.0133878	Distal Intergenic	7	149431363	149461123	29761	2	27153	uc003wfv.4	75928	ENSG00000196453	ZNF777	zinc finger protein 777
chr7	149601950	149602204	255	*	43686	0.0123615	Distal Intergenic	7	149472794	149497817	25024	2	155061	uc003wfw.3	-104133	ENSG00000181220	ZNF746	zinc finger protein 746
chr8	37706290	37706687	398	*	44727	0.00376671	Distal Intergenic	8	37695751	37700021	4271	1	80139	uc003xjy.2	10539	ENSG00000183779	ZNF703	zinc finger protein 703
chr8	80578401	80578778	378	*	45235	0.0214016	Distal Intergenic	8	80658668	80659664	997	2	619279	uc064nyp.1	80886	ENSG00000164684	ZNF704	zinc finger protein 704
chr8	80907504	80907963	460	*	45244	0.0031764	Distal Intergenic	8	80628451	80874781	246331	2	619279	uc003yby.2	-32723	ENSG00000164684	ZNF704	zinc finger protein 704
chr8	101162007	101162381	375	*	45472	0.0249141	Distal Intergenic	8	101177997	101200093	22097	2	51123	uc064pdk.1	37712	ENSG00000120963	ZNF706	zinc finger protein 706
chr8	101266112	101266393	282	*	45473	0.00311827	Distal Intergenic	8	101201716	101206193	4478	2	51123	uc064pdt.1	-59919	ENSG00000120963	ZNF706	zinc finger protein 706
chr8	143672314	143672590	277	*	46172	0.00595127	Distal Intergenic	8	143684452	143691474	7023	1	286075	uc064rdb.1	-11862	ENSG00000181135	ZNF707	zinc finger protein 707
chr9	127416303	127416610	308	*	47851	0.00297749	Distal Intergenic	9	127424374	127445371	20998	1	7633	uc011maf.3	-7764	ENSG00000196152	ZNF79	zinc finger protein 79
chrX	101317601	101317788	188	*	49732	0.0176143	Distal Intergenic	23	101268253	101293057	24805	2	54457	uc004ehb.4	-24544	ENSG00000102387	TAF7L	TATA-box binding protein associated factor 7 like
chrX	135245560	135245848	289	*	50135	0.0337856	Distal Intergenic	23	135286880	135291603	4724	2	7626	uc065bfs.1	45755	ENSG00000186376	ZNF75D	zinc finger protein 75D
chr11	66031701	66032143	443	*	8018	0.00266456	Distal Intergenic	11	66016752	66026517	9766	2	117144	uc001ogt.3	-5184	ENSG00000175294	CATSPER1	cation channel sperm associated 1
chr17	8135458	8135782	325	*	18306	0.0101028	Distal Intergenic	17	8141216	8142191	976	2	5187	uc060ayd.1	6409	ENSG00000179094	PER1	period circadian clock 1
chr10	9894	10467	574	*	4422	0.0211586	Distal Intergenic	10	47494	49269	1776	2	347688	uc057rdd.1	38802	ENSG00000261456	TUBB8	tubulin beta 8 class VIII
chr17	16387366	16387995	630	*	18514	0.0140666	Distal Intergenic	17	16381465	16382742	1278	1	7314	uc032evs.2	5901	ENSG00000170315	UBB	ubiquitin B
chr19	6506003	6506297	295	*	21931	0.00197033	Distal Intergenic	19	6496176	6502848	6673	2	10382	uc060sjx.1	-3155	ENSG00000104833	TUBB4A	tubulin beta 4A class IVa
chr19	6510155	6510523	369	*	21932	0.00395135	Distal Intergenic	19	6496176	6502848	6673	2	10382	uc060sjx.1	-7307	ENSG00000104833	TUBB4A	tubulin beta 4A class IVa
chr2	238295983	238296645	663	*	27768	0.00251051	Distal Intergenic	2	238275863	238290102	14240	2	8864	uc061ueo.1	-5881	ENSG00000132326	PER2	period circadian clock 2
chr21	15106834	15107118	285	*	29646	0.00538946	Distal Intergenic	21	14961235	15065000	103766	2	8204	uc061zce.1	-41834	ENSG00000180530	NRIP1	nuclear receptor interacting protein 1
chr21	15267036	15267418	383	*	29647	0.00479126	Distal Intergenic	21	14961235	15065000	103766	2	8204	uc061zce.1	-202036	ENSG00000180530	NRIP1	nuclear receptor interacting protein 1
chr22	38418502	38419035	534	*	30989	0.0135146	Distal Intergenic	22	38291367	38398522	107156	2	102800317	uc003avm.3	-19980	ENSG00000213923	LOC400927-CSNK1E	LOC400927-CSNK1E readthrough
chr22	41035883	41036211	329	*	31093	0.0184866	Distal Intergenic	22	41091786	41180079	88294	1	2033	uc003azl.6	-55575	ENSG00000100393	EP300	E1A binding protein p300
chr22	41055826	41056086	261	*	31094	0.0181794	Distal Intergenic	22	41091786	41180079	88294	1	2033	uc003azl.6	-35700	ENSG00000100393	EP300	E1A binding protein p300
chr22	41066499	41066993	495	*	31095	0.015333	Distal Intergenic	22	41091786	41180079	88294	1	2033	uc003azl.6	-24793	ENSG00000100393	EP300	E1A binding protein p300
chr22	41075802	41075999	198	*	31096	0.00290585	Distal Intergenic	22	41091786	41180079	88294	1	2033	uc003azl.6	-15787	ENSG00000100393	EP300	E1A binding protein p300
chr22	41077711	41077984	274	*	31097	0.0256738	Distal Intergenic	22	41091786	41180079	88294	1	2033	uc003azl.6	-13802	ENSG00000100393	EP300	E1A binding protein p300
chr22	46134627	46135022	396	*	31287	0.00500634	Distal Intergenic	22	46150521	46198410	47890	1	5465	uc062fej.1	-15499	ENSG00000186951	PPARA	peroxisome proliferator activated receptor alpha
chr22	46137369	46137576	208	*	31288	0.0168423	Distal Intergenic	22	46150521	46198410	47890	1	5465	uc062fej.1	-12945	ENSG00000186951	PPARA	peroxisome proliferator activated receptor alpha
chr22	46138930	46139135	206	*	31289	0.00760294	Distal Intergenic	22	46150521	46198410	47890	1	5465	uc062fej.1	-11386	ENSG00000186951	PPARA	peroxisome proliferator activated receptor alpha
chr4	23320127	23320383	257	*	34677	0.0188719	Distal Intergenic	4	23828490	23829671	1182	2	10891	uc062vpo.1	509288	ENSG00000109819	PPARGC1A	PPARG coactivator 1 alpha
chr4	23375501	23375770	270	*	34678	0.0103511	Distal Intergenic	4	23828490	23829671	1182	2	10891	uc062vpo.1	453901	ENSG00000109819	PPARGC1A	PPARG coactivator 1 alpha
chr4	23493870	23494178	309	*	34679	0.00251586	Distal Intergenic	4	23828490	23829671	1182	2	10891	uc062vpo.1	335493	ENSG00000109819	PPARGC1A	PPARG coactivator 1 alpha
chr4	23531870	23532219	350	*	34680	0.0166124	Distal Intergenic	4	23828490	23829671	1182	2	10891	uc062vpo.1	297452	ENSG00000109819	PPARGC1A	PPARG coactivator 1 alpha
chr4	23543214	23543451	238	*	34681	0.00369296	Distal Intergenic	4	23828490	23829671	1182	2	10891	uc062vpo.1	286220	ENSG00000109819	PPARGC1A	PPARG coactivator 1 alpha
chr4	23917305	23917539	235	*	34686	0.0139919	Distal Intergenic	4	23884499	23904089	19591	2	10891	uc062vpw.1	-13216	ENSG00000109819	PPARGC1A	PPARG coactivator 1 alpha
chr4	24126073	24126402	330	*	34687	0.0089351	Distal Intergenic	4	23884499	23904089	19591	2	10891	uc062vpw.1	-221984	ENSG00000109819	PPARGC1A	PPARG coactivator 1 alpha
chr7	101111238	101111580	343	*	42929	0.0162101	Distal Intergenic	7	101127089	101139266	12178	1	5054	uc003uxt.4	-15509	ENSG00000106366	SERPINE1	serpin family E member 1
chr7	101118599	101118790	192	*	42930	0.0138144	Distal Intergenic	7	101127089	101139266	12178	1	5054	uc003uxt.4	-8299	ENSG00000106366	SERPINE1	serpin family E member 1
chr7	101120957	101121246	290	*	42931	0.00528439	Distal Intergenic	7	101127089	101139266	12178	1	5054	uc003uxt.4	-5843	ENSG00000106366	SERPINE1	serpin family E member 1
chr7	106310948	106311236	289	*	43071	0.0236719	Distal Intergenic	7	106275000	106286326	11327	2	10135	uc064gvy.1	-24622	ENSG00000105835	NAMPT	nicotinamide phosphoribosyltransferase
chr10	118769608	118769867	260	*	6438	0.0186122	Distal Intergenic	10	118684556	118755249	70694	2	143384	uc057wha.1	-14359	ENSG00000151893	CACUL1	CDK2 associated cullin domain 1
chr10	118775111	118775616	506	*	6439	0.00370308	Distal Intergenic	10	118684556	118755249	70694	2	143384	uc057wha.1	-19862	ENSG00000151893	CACUL1	CDK2 associated cullin domain 1
chr10	118791535	118791913	379	*	6441	0.0201681	Distal Intergenic	10	118684556	118755249	70694	2	143384	uc057wha.1	-36286	ENSG00000151893	CACUL1	CDK2 associated cullin domain 1
chr10	118844338	118844637	300	*	6442	0.00577743	Distal Intergenic	10	118684556	118755249	70694	2	143384	uc057wha.1	-89089	ENSG00000151893	CACUL1	CDK2 associated cullin domain 1
chr7	148644965	148645235	271	*	43667	0.0150644	Distal Intergenic	7	148697914	148800582	102669	1	8454	uc010lpg.4	-52679	ENSG00000055130	CUL1	cullin 1
chr3	24008229	24008856	628	*	31818	0.00884167	Distal Intergenic	3	23964764	23968013	3250	1	9975	uc062hno.1	43465	ENSG00000174738	NR1D2	nuclear receptor subfamily 1 group D member 2
chr3	52178565	52178847	283	*	32331	0.036394	Distal Intergenic	3	52198086	52214180	16095	1	211	uc003dcz.3	-19239	ENSG00000023330	ALAS1	5'-aminolevulinate synthase 1
chr3	52179231	52179459	229	*	32332	0.0133946	Distal Intergenic	3	52198086	52214180	16095	1	211	uc003dcz.3	-18627	ENSG00000023330	ALAS1	5'-aminolevulinate synthase 1
chr1	72553229	72553436	208	*	2096	0.00334812	Distal Intergenic	1	71395940	72282734	886795	2	257194	uc001dfw.4	-270495	ENSG00000172260	NEGR1	neuronal growth regulator 1
chr1	72553802	72554060	259	*	2097	0.0117131	Distal Intergenic	1	71395940	72282734	886795	2	257194	uc001dfw.4	-271068	ENSG00000172260	NEGR1	neuronal growth regulator 1
chr1	72681414	72681675	262	*	2098	0.0111732	Distal Intergenic	1	71395940	72282734	886795	2	257194	uc001dfw.4	-398680	ENSG00000172260	NEGR1	neuronal growth regulator 1
chr17	38661287	38661495	209	*	19025	0.00388236	Distal Intergenic	17	38671703	38675421	3719	2	100170841	uc010wdq.3	13926	ENSG00000273604	EPOP	elongin BC and polycomb repressive complex 2 associated protein
chr17	38679122	38679418	297	*	19027	0.0246395	Distal Intergenic	17	38671703	38675421	3719	2	100170841	uc010wdq.3	-3701	ENSG00000273604	EPOP	elongin BC and polycomb repressive complex 2 associated protein
chr17	55335678	55335890	213	*	19561	0.00490908	Distal Intergenic	17	55318953	55321143	2191	1	3131	uc060hri.1	16725	ENSG00000108924	HLF	HLF, PAR bZIP transcription factor
chr17	55363964	55364225	262	*	19562	0.00476398	Distal Intergenic	17	55318953	55321143	2191	1	3131	uc060hri.1	45011	ENSG00000108924	HLF	HLF, PAR bZIP transcription factor
chr5	132497887	132498253	367	*	37884	0.0155032	Distal Intergenic	5	132481609	132490798	9190	2	3659	uc003kxa.3	-7089	ENSG00000125347	IRF1	interferon regulatory factor 1
chr11	17710999	17711892	894	*	7269	0.0145731	Distal Intergenic	11	17719568	17722131	2564	1	4654	uc001mni.4	-7676	ENSG00000129152	MYOD1	myogenic differentiation 1
chr9	91470715	91471089	375	*	47151	0.00379302	Distal Intergenic	9	91409045	91423862	14818	2	4783	uc004arh.3	-46853	ENSG00000165030	NFIL3	nuclear factor, interleukin 3 regulated
chr9	91519516	91519765	250	*	47152	0.0144953	Distal Intergenic	9	91409045	91423862	14818	2	4783	uc004arh.3	-95654	ENSG00000165030	NFIL3	nuclear factor, interleukin 3 regulated
chr5	173253065	173253364	300	*	38587	0.00957449	Distal Intergenic	5	173232109	173235357	3249	2	1482	uc003mcm.3	-17708	ENSG00000183072	NKX2-5	NK2 homeobox 5
chr9	74480592	74480961	370	*	46892	0.00368862	Distal Intergenic	9	74497365	74693177	195813	1	6096	uc004ajh.4	-16404	ENSG00000198963	RORB	RAR related orphan receptor B
chr18	51112030	51112334	305	*	21081	0.0212851	Distal Intergenic	18	51077251	51078870	1620	1	4089	uc060pfo.1	34779	ENSG00000141646	SMAD4	SMAD family member 4
chr18	51117462	51117741	280	*	21083	0.0418301	Distal Intergenic	18	51077251	51078870	1620	1	4089	uc060pfo.1	40211	ENSG00000141646	SMAD4	SMAD family member 4
chr1	62414939	62415150	212	*	1993	0.0055562	Distal Intergenic	1	62436297	62443320	7024	1	7398	uc057hcz.1	-21147	ENSG00000162607	USP1	ubiquitin specific peptidase 1
chr1	62416998	62417299	302	*	1994	0.038202	Distal Intergenic	1	62436297	62443320	7024	1	7398	uc057hcz.1	-18998	ENSG00000162607	USP1	ubiquitin specific peptidase 1
chr1	221530853	221531114	262	*	3862	0.0209438	Distal Intergenic	1	221702427	221711816	9390	2	11221	uc057ppa.1	180702	ENSG00000143507	DUSP10	dual specificity phosphatase 10
chr1	223028833	223029190	358	*	3874	0.00820834	Distal Intergenic	1	222928441	222943550	15110	1	84976	uc057prn.1	100392	ENSG00000154309	DISP1	dispatched RND transporter family member 1
chr11	1848324	1848566	243	*	6954	0.00330206	Distal Intergenic	11	1852970	1892263	39294	1	4046	uc001lui.3	-4404	ENSG00000130592	LSP1	lymphocyte-specific protein 1
chr11	1893264	1893569	306	*	6961	0.00502459	Distal Intergenic	11	1886732	1887345	614	1	4046	uc057xuw.1	6532	ENSG00000130592	LSP1	lymphocyte-specific protein 1
chr12	53363462	53363905	444	*	10067	0.00629949	Distal Intergenic	12	53380176	53382577	2402	1	6667	uc058opn.1	-16271	ENSG00000185591	SP1	Sp1 transcription factor
chr13	26931737	26932085	349	*	11754	0.011091	Distal Intergenic	13	27089438	27095706	6269	2	219333	uc058vzz.1	163621	ENSG00000152484	USP12	ubiquitin specific peptidase 12
chr13	26964826	26965387	562	*	11755	0.0132175	Distal Intergenic	13	27089438	27095706	6269	2	219333	uc058vzz.1	130319	ENSG00000152484	USP12	ubiquitin specific peptidase 12
chr13	26968167	26968360	194	*	11756	0.0106522	Distal Intergenic	13	27089438	27095706	6269	2	219333	uc058vzz.1	127346	ENSG00000152484	USP12	ubiquitin specific peptidase 12
chr13	26972556	26972885	330	*	11757	0.0128408	Distal Intergenic	13	27089438	27095706	6269	2	219333	uc058vzz.1	122821	ENSG00000152484	USP12	ubiquitin specific peptidase 12
chr13	27040329	27040525	197	*	11759	0.0142148	Distal Intergenic	13	27089438	27095706	6269	2	219333	uc058vzz.1	55181	ENSG00000152484	USP12	ubiquitin specific peptidase 12
chr16	84685603	84685875	273	*	17660	0.0185245	Distal Intergenic	16	84699978	84779581	79604	1	9100	uc002fii.4	-14103	ENSG00000103194	USP10	ubiquitin specific peptidase 10
chr19	15041677	15042244	568	*	22408	0.0146078	Distal Intergenic	19	15049384	15058293	8910	1	23581	uc010dzv.3	-7140	ENSG00000105141	CASP14	caspase 14
chr19	15042352	15042820	469	*	22409	0.00529204	Distal Intergenic	19	15049384	15058293	8910	1	23581	uc010dzv.3	-6564	ENSG00000105141	CASP14	caspase 14
chr2	219336734	219337017	284	*	27378	0.0141284	Distal Intergenic	2	219327409	219333177	5769	2	389075	uc002vlc.4	-3557	ENSG00000182698	RESP18	regulated endocrine specific protein 18
chr20	13685627	13686005	379	*	28176	0.00706591	Distal Intergenic	20	13389392	13638940	249549	2	55617	uc002woi.4	-46687	ENSG00000089123	TASP1	taspase 1
chr22	30679976	30680341	366	*	30729	0.0101394	Distal Intergenic	22	30662031	30667890	5860	2	150290	uc003aiw.2	-12086	ENSG00000167065	DUSP18	dual specificity phosphatase 18
chr3	179648474	179648703	230	*	33762	0.00905764	Distal Intergenic	3	179652755	179789401	136647	1	8975	uc003fkh.4	-4052	ENSG00000058056	USP13	ubiquitin specific peptidase 13 (isopeptidase T-3)
chr3	179649266	179649519	254	*	33763	0.0200117	Distal Intergenic	3	179652755	179789401	136647	1	8975	uc003fkh.4	-3236	ENSG00000058056	USP13	ubiquitin specific peptidase 13 (isopeptidase T-3)
chr3	187303430	187303783	354	*	33920	0.00456574	Distal Intergenic	3	187217285	187292022	74738	2	5648	uc003frh.3	-11408	ENSG00000127241	MASP1	mannan binding lectin serine peptidase 1
chr3	187312227	187312948	722	*	33921	0.0452388	Distal Intergenic	3	187217285	187292022	74738	2	5648	uc003frh.3	-20205	ENSG00000127241	MASP1	mannan binding lectin serine peptidase 1
chr3	187323122	187323341	220	*	33922	0.0255316	Distal Intergenic	3	187217285	187292022	74738	2	5648	uc003frh.3	-31100	ENSG00000127241	MASP1	mannan binding lectin serine peptidase 1
chr5	17020236	17020532	297	*	36760	0.0107538	Distal Intergenic	5	17065598	17275353	209756	1	10409	uc063cnd.1	-45066	ENSG00000176788	BASP1	brain abundant membrane attached signal protein 1
chr5	17034521	17034896	376	*	36761	0.00477219	Distal Intergenic	5	17065598	17275353	209756	1	10409	uc063cnd.1	-30702	ENSG00000176788	BASP1	brain abundant membrane attached signal protein 1
chr5	17059742	17059941	200	*	36762	0.0144069	Distal Intergenic	5	17065598	17275353	209756	1	10409	uc063cnd.1	-5657	ENSG00000176788	BASP1	brain abundant membrane attached signal protein 1
chr5	172787026	172787356	331	*	38573	0.024093	Distal Intergenic	5	172768090	172771195	3106	2	1843	uc003mbv.3	-15831	ENSG00000120129	DUSP1	dual specificity phosphatase 1
chr8	7206215	7206549	335	*	44182	0.0018049	Distal Intergenic	8	7332387	7333979	1593	1	401447	uc031taa.1	-125838	ENSG00000230549	USP17L1	ubiquitin specific peptidase 17-like family member 1
chr8	7211546	7211970	425	*	44183	0.0106015	Distal Intergenic	8	7332387	7333979	1593	1	401447	uc031taa.1	-120417	ENSG00000230549	USP17L1	ubiquitin specific peptidase 17-like family member 1
chr8	133169444	133169642	199	*	45846	0.00843026	Distal Intergenic	8	133191039	133228360	37322	1	8840	uc064qkp.1	-21397	ENSG00000104415	WISP1	WNT1 inducible signaling pathway protein 1
chrX	47301299	47301669	371	*	49118	0.00272109	Distal Intergenic	23	47247082	47247952	871	1	8237	uc064yvh.1	54217	ENSG00000102226	USP11	ubiquitin specific peptidase 11
chr22	41361091	41361491	401	*	31111	0.0060752	Distal Intergenic	22	41367333	41399324	31992	1	7008	uc003azx.5	-5842	ENSG00000167074	TEF	TEF, PAR bZIP transcription factor
chr22	41401602	41401791	190	*	31112	0.0166124	Distal Intergenic	22	41382935	41394274	11340	1	7008	uc062eqk.1	18667	ENSG00000167074	TEF	TEF, PAR bZIP transcription factor
chr6	10374808	10375123	316	*	39006	0.00395414	Distal Intergenic	6	10393186	10404594	11409	2	7020	uc063lta.1	29471	ENSG00000137203	TFAP2A	transcription factor AP-2 alpha
chr11	9594889	9595177	289	*	7141	0.010189	Distal Intergenic	11	9586714	9593457	6744	1	7465	uc057yyh.1	8175	ENSG00000166483	WEE1	WEE1 G2 checkpoint kinase
chr11	9601866	9602120	255	*	7142	0.0105359	Distal Intergenic	11	9586714	9593457	6744	1	7465	uc057yyh.1	15152	ENSG00000166483	WEE1	WEE1 G2 checkpoint kinase
chr19	55619983	55620177	195	*	24133	0.00756904	Downstream (<1kb)	19	55621206	55624566	3361	2	147808	uc061dbx.1	4389	ENSG00000179922	ZNF784	zinc finger protein 784
chr15	43627586	43627917	332	*	14702	0.0207223	Downstream (<1kb)	15	43630571	43632737	2167	2	117155	uc059ilt.1	4820	ENSG00000166762	CATSPER2	cation channel sperm associated 2
chr20	3081380	3081675	296	*	28042	0.0280003	Downstream (<1kb)	20	3082556	3084724	2169	2	551	uc002whu.3	3049	ENSG00000101200	AVP	arginine vasopressin
chr2	219326241	219326474	234	*	27377	0.0138843	Downstream (<1kb)	2	219327409	219331178	3770	2	389075	uc002vlb.4	4704	ENSG00000182698	RESP18	regulated endocrine specific protein 18
chr12	12472551	12472774	224	*	9528	0.0185822	Downstream (1-2kb)	12	12477886	12506187	28302	2	80824	uc058lik.1	33413	ENSG00000111266	DUSP16	dual specificity phosphatase 16
chr7	149469811	149470125	315	*	43684	0.0111136	Downstream (2-3kb)	7	149475378	149477872	2495	2	155061	uc064jak.1	7747	ENSG00000181220	ZNF746	zinc finger protein 746
chr17	38669224	38669528	305	*	19026	0.00467154	Downstream (2-3kb)	17	38671703	38675421	3719	2	100170841	uc010wdq.3	5893	ENSG00000273604	EPOP	elongin BC and polycomb repressive complex 2 associated protein
chr6	35240858	35241200	343	*	39526	0.0243832	Exon (uc003okf.2/222663, exon 10 of 22)	6	35258909	35288315	29407	1	7629	uc011dsx.3	-17709	ENSG00000065029	ZNF76	zinc finger protein 76
chr6	35241809	35242213	405	*	39527	0.00870488	Exon (uc003okf.2/222663, exon 12 of 22)	6	35258909	35288315	29407	1	7629	uc011dsx.3	-16696	ENSG00000065029	ZNF76	zinc finger protein 76
chr10	112964605	112964942	338	*	6338	0.00550479	Exon (uc021pyi.2/6934, exon 4 of 15)	10	112950916	113141316	190401	1	6934	uc057wbe.1	13689	ENSG00000148737	TCF7L2	transcription factor 7 like 2
chr19	41331709	41332062	354	*	23367	0.0141724	Exon (uc060yzy.1/7040, exon 3 of 3)	19	41301587	41342030	40444	2	7040	uc060yzu.1	9968	ENSG00000105329	TGFB1	transforming growth factor beta 1
chr4	223842	224283	442	*	34154	0.0312225	Exon (uc062ude.1/uc062ude.1, exon 1 of 1)	4	270675	296155	25481	2	654254	uc011buu.2	71872	ENSG00000186777	ZNF732	zinc finger protein 732
chr1	71876516	71876828	313	*	2093	0.016496	Intron (uc001dfw.4/257194, intron 2 of 6)	1	71794232	71837012	42781	2	100852409	uc031pmw.1	-39504	ENSG00000228853	NEGR1-IT1	NEGR1 intronic transcript 1
chr1	71918076	71918276	201	*	2094	0.00757925	Intron (uc001dfw.4/257194, intron 2 of 6)	1	71402942	71935322	532381	2	257194	uc057hoc.1	17046	ENSG00000172260	NEGR1	neuronal growth regulator 1
chr1	167245288	167245679	392	*	3103	0.00815117	Intron (uc001gee.3/5451, intron 1 of 15)	1	167220898	167427345	206448	1	5451	uc001gec.4	24390	ENSG00000143190	POU2F1	POU class 2 homeobox 1
chr1	167317680	167317936	257	*	3104	0.0211481	Intron (uc001gee.3/5451, intron 1 of 15)	1	167329044	167427345	98302	1	5451	uc001gef.3	-11108	ENSG00000143190	POU2F1	POU class 2 homeobox 1
chr10	101541226	101541523	298	*	6165	0.0115349	Intron (uc001ktc.5/8945, intron 12 of 13)	10	101535384	101551191	15808	1	8945	uc057vnc.1	5842	ENSG00000166167	BTRC	beta-transducin repeat containing E3 ubiquitin protein ligase
chr10	101442810	101443044	235	*	6162	0.00610192	Intron (uc001ktc.5/8945, intron 2 of 13)	10	101354534	101526083	171550	1	8945	uc057vna.1	88276	ENSG00000166167	BTRC	beta-transducin repeat containing E3 ubiquitin protein ligase
chr10	101504372	101504926	555	*	6163	0.0113888	Intron (uc001ktc.5/8945, intron 3 of 13)	10	101535384	101551191	15808	1	8945	uc057vnc.1	-30458	ENSG00000166167	BTRC	beta-transducin repeat containing E3 ubiquitin protein ligase
chr10	101518994	101519185	192	*	6164	0.00272027	Intron (uc001ktc.5/8945, intron 3 of 13)	10	101535384	101551191	15808	1	8945	uc057vnc.1	-16199	ENSG00000166167	BTRC	beta-transducin repeat containing E3 ubiquitin protein ligase
chr10	112971324	112971784	461	*	6339	0.0030038	Intron (uc001laf.5/6934, intron 3 of 12)	10	112950916	113141316	190401	1	6934	uc057wbe.1	20408	ENSG00000148737	TCF7L2	transcription factor 7 like 2
chr10	113025088	113025491	404	*	6340	0.00577403	Intron (uc001laf.5/6934, intron 3 of 12)	10	112950916	113141316	190401	1	6934	uc057wbe.1	74172	ENSG00000148737	TCF7L2	transcription factor 7 like 2
chr11	66017348	66017557	210	*	8016	0.00566342	Intron (uc001ogt.3/117144, intron 10 of 11)	11	66016753	66021214	4462	2	117144	uc058dta.1	3657	ENSG00000175294	CATSPER1	cation channel sperm associated 1
chr12	14472442	14472677	236	*	9570	0.0276775	Intron (uc001rbw.4/55729, intron 10 of 14)	12	14478336	14481906	3571	1	55729	uc058lme.1	-5659	ENSG00000171681	ATF7IP	activating transcription factor 7 interacting protein
chr12	53392725	53393044	320	*	10068	0.00444401	Intron (uc001scw.4/6667, intron 3 of 5)	12	53381302	53382658	1357	1	6667	uc058opo.1	11423	ENSG00000185591	SP1	Sp1 transcription factor
chr12	107043505	107043760	256	*	10725	0.0323364	Intron (uc001tmi.5/1407, intron 1 of 12)	12	106991367	107050359	58993	2	1407	uc058ssp.1	6599	ENSG00000008405	CRY1	cryptochrome circadian clock 1
chr13	46399323	46399578	256	*	12028	0.015815	Intron (uc001vbi.6/80183, intron 1 of 14)	13	46342001	46390042	48042	2	80183	uc001vbh.6	-9281	ENSG00000102445	RUBCNL	RUN and cysteine rich domain containing beclin 1 interacting protein like
chr15	60727215	60727482	268	*	14946	0.00182019	Intron (uc002agx.4/6095, intron 1 of 10)	15	60511457	60706352	194896	2	6095	uc059jyk.1	-20863	ENSG00000069667	RORA	RAR related orphan receptor A
chr15	60792560	60792879	320	*	14947	0.0294613	Intron (uc002agx.4/6095, intron 1 of 10)	15	60511457	60706352	194896	2	6095	uc059jyk.1	-86208	ENSG00000069667	RORA	RAR related orphan receptor A
chr15	60910818	60911316	499	*	14948	0.00577248	Intron (uc002agx.4/6095, intron 1 of 10)	15	60511457	60706352	194896	2	6095	uc059jyk.1	-204466	ENSG00000069667	RORA	RAR related orphan receptor A
chr15	61021553	61021823	271	*	14949	0.0601019	Intron (uc002agx.4/6095, intron 1 of 10)	15	60511294	61229133	717840	2	6095	uc059jyj.1	207310	ENSG00000069667	RORA	RAR related orphan receptor A
chr15	61097955	61098434	480	*	14950	0.0148975	Intron (uc002agx.4/6095, intron 1 of 10)	15	60511294	61229133	717840	2	6095	uc059jyj.1	130699	ENSG00000069667	RORA	RAR related orphan receptor A
chr15	61112368	61112646	279	*	14951	0.0258418	Intron (uc002agx.4/6095, intron 1 of 10)	15	60511294	61229133	717840	2	6095	uc059jyj.1	116487	ENSG00000069667	RORA	RAR related orphan receptor A
chr15	60634244	60634560	317	*	14944	0.0243609	Intron (uc002agx.4/6095, intron 2 of 10)	15	60497264	60627463	130200	2	6095	uc002agv.4	-6781	ENSG00000069667	RORA	RAR related orphan receptor A
chr15	60666199	60666412	214	*	14945	0.0195662	Intron (uc002agx.4/6095, intron 2 of 10)	15	60681569	60686888	5320	1	100996876	uc059jyu.1	-15157		RORA-AS2	RORA antisense RNA 2
chr15	90041806	90041979	174	*	15643	0.014828	Intron (uc002bov.3/374655, intron 1 of 4)	15	90068014	90074532	6519	1	374655	uc059ndd.1	-26035	ENSG00000140548	ZNF710	zinc finger protein 710
chr15	90061963	90062369	407	*	15644	0.0047677	Intron (uc002bov.3/374655, intron 1 of 4)	15	90068014	90074532	6519	1	374655	uc059ndd.1	-5645	ENSG00000140548	ZNF710	zinc finger protein 710
chr16	84772108	84772291	184	*	17661	0.0159141	Intron (uc002fii.4/9100, intron 11 of 13)	16	84768267	84778987	10721	1	9100	uc059xxu.1	3841	ENSG00000103194	USP10	ubiquitin specific peptidase 10
chr17	16202963	16203174	212	*	18504	0.00316249	Intron (uc002gpo.4/9611, intron 1 of 45)	17	16091564	16194639	103076	2	9611	uc002gpr.4	-8324	ENSG00000141027	NCOR1	nuclear receptor corepressor 1
chr17	16172971	16173162	192	*	18503	0.00264621	Intron (uc002gpo.4/9611, intron 3 of 45)	17	16164906	16194611	29706	2	9611	uc060bra.1	21449	ENSG00000141027	NCOR1	nuclear receptor corepressor 1
chr17	16167569	16167843	275	*	18502	0.0438706	Intron (uc002gpo.4/9611, intron 4 of 45)	17	16164906	16194611	29706	2	9611	uc060bra.1	26768	ENSG00000141027	NCOR1	nuclear receptor corepressor 1
chr17	17832802	17833067	266	*	18558	0.00482743	Intron (uc002grt.3/6720, intron 1 of 19)	17	17812073	17836987	24915	2	6720	uc002grt.3	3920	ENSG00000072310	SREBF1	sterol regulatory element binding transcription factor 1
chr17	82846226	82846604	379	*	20402	0.00656137	Intron (uc002kfz.4/6904, intron 13 of 38)	17	82829435	82840578	11144	2	79755	uc002kga.4	-5648	ENSG00000141579	ZNF750	zinc finger protein 750
chr17	82849060	82849421	362	*	20403	0.0139189	Intron (uc002kfz.4/6904, intron 13 of 38)	17	82829435	82840578	11144	2	79755	uc002kga.4	-8482	ENSG00000141579	ZNF750	zinc finger protein 750
chr19	12383038	12383252	215	*	22249	0.00287424	Intron (uc002mts.5/90576, intron 2 of 3)	19	12390016	12395120	5105	2	90576	uc060typ.1	11868	ENSG00000196466	ZNF799	zinc finger protein 799
chr19	12497793	12498142	350	*	22251	0.00258549	Intron (uc002mtx.5/163051, intron 1 of 3)	19	12461184	12484829	23646	2	163051	uc002mtv.5	-12964	ENSG00000196826	ZNF709	zinc finger protein 709
chr19	12504236	12504642	407	*	22252	0.00807159	Intron (uc002mtx.5/163051, intron 1 of 3)	19	12465609	12513833	48225	2	163051	uc060tyw.1	9191	ENSG00000196826	ZNF709	zinc finger protein 709
chr19	36822509	36823012	504	*	23134	0.0059785	Intron (uc002oev.3/284408, intron 2 of 3)	19	36818322	36838027	19706	2	388536	uc021utk.1	15015	ENSG00000197863	ZNF790	zinc finger protein 790
chr19	40050452	40050675	224	*	23284	0.0142968	Intron (uc002omu.3/163131, intron 1 of 4)	19	40047281	40056106	8826	2	163131	uc060yom.1	5431	ENSG00000128000	ZNF780B	zinc finger protein 780B
chr2	73770177	73770558	382	*	25522	0.00304745	Intron (uc002sjp.4/8446, intron 4 of 8)	2	73766868	73779582	12715	2	8446	uc061kre.1	9024	ENSG00000144048	DUSP11	dual specificity phosphatase 11
chr2	85161501	85161859	359	*	25646	0.0117194	Intron (uc002soy.4/83439, intron 3 of 11)	2	85134368	85167373	33006	1	83439	uc061lex.1	27133	ENSG00000152284	TCF7L1	transcription factor 7 like 1
chr2	85172022	85172445	424	*	25647	0.0133606	Intron (uc002soy.4/83439, intron 3 of 11)	2	85134368	85167373	33006	1	83439	uc061lex.1	37654	ENSG00000152284	TCF7L1	transcription factor 7 like 1
chr2	85181187	85181439	253	*	25648	0.0343335	Intron (uc002soy.4/83439, intron 3 of 11)	2	85134368	85167373	33006	1	83439	uc061lex.1	46819	ENSG00000152284	TCF7L1	transcription factor 7 like 1
chr2	85229037	85229408	372	*	25649	0.0152436	Intron (uc002soy.4/83439, intron 3 of 11)	2	85303393	85304364	972	1	83439	uc061lfc.1	-73985	ENSG00000152284	TCF7L1	transcription factor 7 like 1
chr2	85232005	85232225	221	*	25650	0.00254328	Intron (uc002soy.4/83439, intron 3 of 11)	2	85303393	85304364	972	1	83439	uc061lfc.1	-71168	ENSG00000152284	TCF7L1	transcription factor 7 like 1
chr2	100834559	100834769	211	*	25892	0.00269077	Intron (uc002tap.2/4862, intron 1 of 20)	2	100821025	100948299	127275	1	4862	uc061miu.1	13534	ENSG00000170485	NPAS2	neuronal PAS domain protein 2
chr2	100869795	100870041	247	*	25893	0.0209476	Intron (uc002tap.2/4862, intron 1 of 20)	2	100821025	100948299	127275	1	4862	uc061miu.1	48770	ENSG00000170485	NPAS2	neuronal PAS domain protein 2
chr2	230497299	230497710	412	*	27552	0.0116398	Intron (uc002vqt.5/6672, intron 18 of 24)	2	230504217	230506766	2550	1	6672	uc061tjv.1	-6507	ENSG00000067066	SP100	SP100 nuclear antigen
chr22	38338456	38338744	289	*	30986	0.0111434	Intron (uc003avm.3/102800317, intron 4 of 14)	22	38290691	38318084	27394	2	1454	uc003avk.3	-20372	ENSG00000213923	CSNK1E	casein kinase 1 epsilon
chr22	38355518	38355779	262	*	30988	0.017366	Intron (uc003avm.3/102800317, intron 4 of 14)	22	38290691	38318084	27394	2	1454	uc003avk.3	-37434	ENSG00000213923	CSNK1E	casein kinase 1 epsilon
chr22	38321558	38321946	389	*	30985	0.0169691	Intron (uc003avm.3/102800317, intron 5 of 14)	22	38290691	38318084	27394	2	1454	uc003avk.3	-3474	ENSG00000213923	CSNK1E	casein kinase 1 epsilon
chr22	41340869	41341082	214	*	31110	0.0111095	Intron (uc003azw.5/23264, intron 10 of 22)	22	41367333	41399324	31992	1	7008	uc003azx.5	-26251	ENSG00000167074	TEF	TEF, PAR bZIP transcription factor
chr22	41338058	41338264	207	*	31109	0.0271415	Intron (uc003azw.5/23264, intron 7 of 22)	22	41367333	41399324	31992	1	7008	uc003azx.5	-29069	ENSG00000167074	TEF	TEF, PAR bZIP transcription factor
chr3	179669215	179669530	316	*	33764	0.0115056	Intron (uc003fkh.4/8975, intron 1 of 20)	3	179653693	179784406	130714	1	8975	uc062qgf.1	15522	ENSG00000058056	USP13	ubiquitin specific peptidase 13 (isopeptidase T-3)
chr3	187257127	187257373	247	*	33918	0.0228995	Intron (uc003frh.3/5648, intron 4 of 15)	3	187251377	187253201	1825	2	5648	uc062rgt.1	-3926	ENSG00000127241	MASP1	mannan binding lectin serine peptidase 1
chr4	55515257	55515684	428	*	35053	0.0084328	Intron (uc003haz.3/9575, intron 1 of 23)	4	55453760	55510066	56307	2	9575	uc062wti.1	-5191	ENSG00000134852	CLOCK	clock circadian regulator
chr4	139035155	139035529	375	*	35783	0.0131953	Intron (uc003ihl.5/25819, intron 1 of 2)	4	139043072	139045105	2034	1	25819	uc062zrj.1	-7543	ENSG00000151014	NOCT	nocturnin
chr6	10185640	10186025	386	*	39004	0.00348893	Intron (uc003myp.2/uc003myp.2, intron 1 of 2)	6	10393186	10404594	11409	2	7020	uc063lta.1	218569	ENSG00000137203	TFAP2A	transcription factor AP-2 alpha
chr7	101136051	101136519	469	*	42933	0.0247142	Intron (uc003uxt.4/5054, intron 7 of 8)	7	101127089	101139266	12178	1	5054	uc003uxt.4	8962	ENSG00000106366	SERPINE1	serpin family E member 1
chr7	106256867	106257088	222	*	43069	0.0110853	Intron (uc003vdq.4/10135, intron 8 of 10)	7	106251125	106253618	2494	2	10135	uc064gvq.1	-3249	ENSG00000105835	NAMPT	nicotinamide phosphoribosyltransferase
chr7	149082892	149083144	253	*	43673	0.00174795	Intron (uc003wfi.3/136051, intron 1 of 2)	7	149069963	149090705	20743	2	136051	uc003wfh.3	7561	ENSG00000197362	ZNF786	zinc finger protein 786
chr7	149452105	149452498	394	*	43683	0.00979484	Intron (uc003wfv.4/27153, intron 3 of 5)	7	149431363	149461123	29761	2	27153	uc003wfv.4	8625	ENSG00000196453	ZNF777	zinc finger protein 777
chr8	80838499	80838909	411	*	45242	0.00850007	Intron (uc003yby.2/619279, intron 1 of 8)	8	80665067	80814259	149193	2	619279	uc064nyr.1	-24240	ENSG00000164684	ZNF704	zinc finger protein 704
chr8	80699754	80700008	255	*	45237	0.0190712	Intron (uc003yby.2/619279, intron 2 of 8)	8	80664842	80673339	8498	2	619279	uc064nyq.1	-26415	ENSG00000164684	ZNF704	zinc finger protein 704
chr8	80705261	80705593	333	*	45238	0.024084	Intron (uc003yby.2/619279, intron 2 of 8)	8	80664842	80673339	8498	2	619279	uc064nyq.1	-31922	ENSG00000164684	ZNF704	zinc finger protein 704
chr8	80790477	80790805	329	*	45240	0.0167401	Intron (uc003yby.2/619279, intron 2 of 8)	8	80665067	80814259	149193	2	619279	uc064nyr.1	23454	ENSG00000164684	ZNF704	zinc finger protein 704
chr8	80803910	80804101	192	*	45241	0.0112709	Intron (uc003yby.2/619279, intron 2 of 8)	8	80665067	80814259	149193	2	619279	uc064nyr.1	10158	ENSG00000164684	ZNF704	zinc finger protein 704
chr8	80641573	80641835	263	*	45236	0.00450291	Intron (uc003yby.2/619279, intron 8 of 8)	8	80658668	80659664	997	2	619279	uc064nyp.1	17829	ENSG00000164684	ZNF704	zinc finger protein 704
chr9	74592733	74592956	224	*	46893	0.00216306	Intron (uc004ajh.4/6096, intron 1 of 9)	9	74615600	74687201	71602	1	6096	uc004aji.4	-22644	ENSG00000198963	RORB	RAR related orphan receptor B
chr9	74670962	74671277	316	*	46894	0.0168579	Intron (uc004ajh.4/6096, intron 8 of 9)	9	74615600	74687201	71602	1	6096	uc004aji.4	55362	ENSG00000198963	RORB	RAR related orphan receptor B
chr9	115188068	115188430	363	*	47574	0.00629377	Intron (uc004bjk.1/50514, intron 1 of 7)	9	115141818	115402644	260827	1	50514	uc004bjk.1	46250	ENSG00000173077	DEC1	deleted in esophageal cancer 1
chr9	115192468	115192737	270	*	47575	0.00349841	Intron (uc004bjk.1/50514, intron 1 of 7)	9	115141818	115402644	260827	1	50514	uc004bjk.1	50650	ENSG00000173077	DEC1	deleted in esophageal cancer 1
chr9	115250069	115250433	365	*	47576	0.0257826	Intron (uc004bjk.1/50514, intron 2 of 7)	9	115290797	115314480	23684	1	50514	uc064vhc.1	-40364	ENSG00000173077	DEC1	deleted in esophageal cancer 1
chr9	115257158	115257352	195	*	47577	0.00230995	Intron (uc004bjk.1/50514, intron 2 of 7)	9	115290797	115314480	23684	1	50514	uc064vhc.1	-33445	ENSG00000173077	DEC1	deleted in esophageal cancer 1
chr9	115347368	115347566	199	*	47579	0.0339889	Intron (uc004bjk.1/50514, intron 4 of 7)	9	115400346	115401315	970	1	50514	uc064vhe.1	-52780	ENSG00000173077	DEC1	deleted in esophageal cancer 1
chrX	85254422	85254739	318	*	49631	0.00491936	Intron (uc004eeo.4/7552, intron 3 of 8)	23	85244765	85273362	28598	1	7552	uc004eeq.3	9657	ENSG00000147180	ZNF711	zinc finger protein 711
chrX	85309585	85309869	285	*	49632	0.027427	Intron (uc004eer.3/79983, intron 9 of 16)	23	85244765	85273362	28598	1	7552	uc004eeq.3	64820	ENSG00000147180	ZNF711	zinc finger protein 711
chr12	27379459	27379650	192	*	9702	0.0120653	Intron (uc009zji.3/56938, intron 3 of 15)	12	27368336	27420590	52255	1	56938	uc058mfh.1	11123	ENSG00000029153	ARNTL2	aryl hydrocarbon receptor nuclear translocator like 2
chr12	27379459	27379650	192	*	9702	0.0120653	Intron (uc009zji.3/56938, intron 3 of 15)	12	27368336	27420590	52255	1	56938	uc058mfh.1	11123	ENSG00000029153	ARNTL2	aryl hydrocarbon receptor nuclear translocator like 2
chr2	230244428	230244896	469	*	27549	0.00548717	Intron (uc010fxl.3/11262, intron 5 of 25)	2	230230414	230238927	8514	1	11262	uc061tjb.1	14014	ENSG00000079263	SP140	SP140 nuclear body protein
chr2	20688301	20688538	238	*	24677	0.0103967	Intron (uc010ykb.2/60526, intron 5 of 5)	2	20666664	20679245	12582	1	151449	uc002rdz.2	21637	ENSG00000143869	GDF7	growth differentiation factor 7
chr6	9986626	9986935	310	*	39001	0.0035948	Intron (uc011dig.2/uc011dig.2, intron 1 of 7)	6	10393186	10404594	11409	2	7020	uc063lta.1	417659	ENSG00000137203	TFAP2A	transcription factor AP-2 alpha
chr19	22293320	22293644	325	*	22745	0.0150422	Intron (uc021urs.2/100287226, intron 1 of 3)	19	22286408	22317176	30769	1	100287226	uc021urs.2	6912	ENSG00000196350	ZNF729	zinc finger protein 729
chr19	22294877	22295148	272	*	22746	0.00411196	Intron (uc021urs.2/100287226, intron 1 of 3)	19	22286408	22317176	30769	1	100287226	uc021urs.2	8469	ENSG00000196350	ZNF729	zinc finger protein 729
chrX	135337845	135338073	229	*	50137	0.00211629	Intron (uc022cep.3/7626, intron 1 of 3)	23	135248920	135344087	95168	2	7626	uc022cep.3	6014	ENSG00000186376	ZNF75D	zinc finger protein 75D
chr19	23855538	23855835	298	*	22781	0.0221498	Intron (uc032hsi.1/uc032hsi.1, intron 1 of 3)	19	23914876	23923893	9018	1	730087	uc060wlh.1	-59041	ENSG00000213967	ZNF726	zinc finger protein 726
chr3	4913448	4913787	340	*	31538	0.0141072	Intron (uc032rcj.1/100507582, intron 2 of 3)	3	4898226	4906501	8276	2	100507582	uc032rck.1	-6947	ENSG00000235831	BHLHE40-AS1	BHLHE40 antisense RNA 1
chr4	157063	157266	204	*	34152	0.021612	Intron (uc032tae.2/255403, intron 3 of 3)	4	124538	162701	38164	1	255403	uc032tac.2	32525	ENSG00000250312	ZNF718	zinc finger protein 718
chr10	112902472	112902680	209	*	6335	0.0142164	Intron (uc057waz.1/uc057waz.1, intron 2 of 2)	10	112950250	113167678	217429	1	6934	uc001laf.5	-47570	ENSG00000148737	TCF7L2	transcription factor 7 like 2
chr11	13295265	13295593	329	*	7210	0.00309148	Intron (uc057zgd.1/406, intron 1 of 2)	11	13309986	13357096	47111	1	406	uc057zgm.1	-14393	ENSG00000133794	ARNTL	aryl hydrocarbon receptor nuclear translocator like
chr11	13339331	13339666	336	*	7212	0.0057816	Intron (uc057zgd.1/406, intron 2 of 2)	11	13349945	13354631	4687	1	406	uc057zgn.1	-10279	ENSG00000133794	ARNTL	aryl hydrocarbon receptor nuclear translocator like
chr11	68786038	68786355	318	*	8126	0.0175013	Intron (uc058eon.1/1374, intron 8 of 17)	11	68762627	68773887	11261	2	1374	uc058eop.1	-12151	ENSG00000110090	CPT1A	carnitine palmitoyltransferase 1A
chr12	53576991	53577365	375	*	10076	0.0149437	Intron (uc058osa.1/11016, intron 2 of 12)	12	53543091	53543951	861	2	11016	uc058osi.1	-33040	ENSG00000170653	ATF7	activating transcription factor 7
chr12	53595892	53596270	379	*	10078	0.0162043	Intron (uc058osa.1/11016, intron 2 of 12)	12	53534606	53625971	91366	2	11016	uc058osh.1	29701	ENSG00000170653	ATF7	activating transcription factor 7
chr12	63327987	63328186	200	*	10253	0.0060796	Intron (uc058qhz.1/uc058qhz.1, intron 1 of 1)	12	63142759	63150942	8184	2	552	uc001sro.3	-177045	ENSG00000166148	AVPR1A	arginine vasopressin receptor 1A
chr12	77433634	77433901	268	*	10394	0.0139841	Intron (uc058rfo.1/uc058rfo.1, intron 1 of 1)	12	77021247	77065580	44334	2	144455	uc001sym.5	-368054	ENSG00000165891	E2F7	E2F transcription factor 7
chr12	107103282	107103484	203	*	10726	0.00371542	Intron (uc058sst.1/uc058sst.1, intron 2 of 3)	12	106991364	107093829	102466	2	1407	uc001tmi.5	-9453	ENSG00000008405	CRY1	cryptochrome circadian clock 1
chr13	111299276	111299449	174	*	12661	0.0216068	Intron (uc058yii.1/8874, intron 18 of 20)	13	111282828	111286236	3409	1	8874	uc058yin.1	16448	ENSG00000102606	ARHGEF7	Rho guanine nucleotide exchange factor 7
chr15	60542153	60542767	615	*	14942	0.0170634	Intron (uc059jyd.1/101928784, intron 3 of 5)	15	60505606	60512097	6492	2	6095	uc059jyh.1	-30056	ENSG00000069667	RORA	RAR related orphan receptor A
chr15	60542799	60543354	556	*	14943	0.020708	Intron (uc059jyd.1/101928784, intron 3 of 5)	15	60505606	60512097	6492	2	6095	uc059jyh.1	-30702	ENSG00000069667	RORA	RAR related orphan receptor A
chr15	61413519	61413719	201	*	14955	0.00668558	Intron (uc059jzf.1/uc059jzf.1, intron 3 of 4)	15	60488284	61229319	741036	2	6095	uc002agx.4	-184200	ENSG00000069667	RORA	RAR related orphan receptor A
chr15	68965380	68965607	228	*	15152	0.00370234	Intron (uc059ksf.1/79400, intron 1 of 3)	15	68939794	68946003	6210	1	246777	uc059ksg.1	25586	ENSG00000258484	SPESP1	sperm equatorial segment protein 1
chr16	31787492	31787683	192	*	16810	0.00369838	Intron (uc059tpg.1/124411, intron 2 of 4)	16	31713306	31754484	41179	1	124411	uc059tpn.1	74186	ENSG00000197302	ZNF720	zinc finger protein 720
chr17	16226962	16227153	192	*	18505	0.020256	Intron (uc060bre.1/9487, intron 1 of 2)	17	16171863	16218185	46323	2	9611	uc060brb.1	-8777	ENSG00000141027	NCOR1	nuclear receptor corepressor 1
chr18	12318193	12318410	218	*	20596	0.0205074	Intron (uc060nms.1/84617, intron 4 of 4)	18	12310967	12344320	33354	1	84617	uc060nnc.1	7226	ENSG00000176014	TUBB6	tubulin beta 6 class V
chr18	51015473	51015686	214	*	21079	0.00494395	Intron (uc060pew.1/4089, intron 2 of 8)	18	51028394	51048816	20423	1	4089	uc060pez.1	-12708	ENSG00000141646	SMAD4	SMAD family member 4
chr18	51018199	51018496	298	*	21080	0.00316249	Intron (uc060pew.1/4089, intron 2 of 8)	18	51028394	51048816	20423	1	4089	uc060pez.1	-9898	ENSG00000141646	SMAD4	SMAD family member 4
chr19	20490728	20491004	277	*	22715	0.0185449	Intron (uc060weo.1/uc060weo.1, intron 2 of 3)	19	20543431	20565735	22305	2	100129842	uc002npa.4	74731	ENSG00000237440	ZNF737	zinc finger protein 737
chr19	20499800	20500059	260	*	22716	0.00378622	Intron (uc060weo.1/uc060weo.1, intron 3 of 3)	19	20543431	20565735	22305	2	100129842	uc002npa.4	65676	ENSG00000237440	ZNF737	zinc finger protein 737
chr19	20522975	20523203	229	*	22717	0.0232251	Intron (uc060weo.1/uc060weo.1, intron 3 of 3)	19	20543431	20565735	22305	2	100129842	uc002npa.4	42532	ENSG00000237440	ZNF737	zinc finger protein 737
chr19	20537351	20537639	289	*	22718	0.0141187	Intron (uc060wep.1/uc060wep.1, intron 1 of 1)	19	20543431	20565735	22305	2	100129842	uc002npa.4	28096	ENSG00000237440	ZNF737	zinc finger protein 737
chr19	23088278	23088574	297	*	22758	0.0357931	Intron (uc060wjn.1/uc060wjn.1, intron 1 of 3)	19	23075210	23136106	60897	1	100129543	uc060wjo.1	13068	ENSG00000183850	ZNF730	zinc finger protein 730
chr19	23090778	23091520	743	*	22759	0.00432785	Intron (uc060wjn.1/uc060wjn.1, intron 1 of 3)	19	23075210	23136106	60897	1	100129543	uc060wjo.1	15568	ENSG00000183850	ZNF730	zinc finger protein 730
chr19	23100623	23100815	193	*	22760	0.00884937	Intron (uc060wjo.1/100129543, intron 1 of 2)	19	23116975	23147219	30245	1	100129543	uc031rkc.2	-16160	ENSG00000183850	ZNF730	zinc finger protein 730
chr19	23225961	23226166	206	*	22763	0.0166777	Intron (uc060wjr.1/440519, intron 3 of 3)	19	23221599	23250360	28762	2	440519	uc060wjr.1	24194		ZNF724	zinc finger protein 724
chr19	23228516	23228903	388	*	22764	0.0273763	Intron (uc060wjr.1/440519, intron 3 of 3)	19	23221599	23250360	28762	2	440519	uc060wjr.1	21457		ZNF724	zinc finger protein 724
chr19	40064100	40064398	299	*	23285	0.0156219	Intron (uc060yoo.1/284323, intron 5 of 6)	19	40028260	40056209	27950	2	163131	uc060yoj.1	-7891	ENSG00000128000	ZNF780B	zinc finger protein 780B
chr19	57737204	57737400	197	*	24203	0.0259928	Intron (uc061dmk.1/90233, intron 1 of 1)	19	57746796	57758159	11364	1	284309	uc002qqa.3	-9396	ENSG00000152443	ZNF776	zinc finger protein 776
chr2	37236261	37236555	295	*	24967	0.00272903	Intron (uc061idt.1/55471, intron 3 of 8)	2	37231842	37241739	9898	1	55471	uc061iea.1	4419	ENSG00000003509	NDUFAF7	NADH:ubiquinone oxidoreductase complex assembly factor 7
chr2	121609572	121609765	194	*	26215	0.023232	Intron (uc061nlf.1/23332, intron 1 of 39)	2	121339990	121649438	309449	2	23332	uc010yyz.3	39673	ENSG00000074054	CLASP1	cytoplasmic linker associated protein 1
chr2	121610122	121610878	757	*	26216	0.027846	Intron (uc061nlf.1/23332, intron 1 of 39)	2	121339990	121649438	309449	2	23332	uc010yyz.3	38560	ENSG00000074054	CLASP1	cytoplasmic linker associated protein 1
chr2	121611105	121611755	651	*	26217	0.00547692	Intron (uc061nlf.1/23332, intron 1 of 39)	2	121339990	121649438	309449	2	23332	uc010yyz.3	37683	ENSG00000074054	CLASP1	cytoplasmic linker associated protein 1
chr2	121611870	121612373	504	*	26218	0.0203303	Intron (uc061nlf.1/23332, intron 1 of 39)	2	121339990	121649438	309449	2	23332	uc010yyz.3	37065	ENSG00000074054	CLASP1	cytoplasmic linker associated protein 1
chr2	121630354	121630733	380	*	26219	0.00520441	Intron (uc061nlf.1/23332, intron 1 of 39)	2	121339990	121649438	309449	2	23332	uc010yyz.3	18705	ENSG00000074054	CLASP1	cytoplasmic linker associated protein 1
chr2	121642126	121642727	602	*	26220	0.0129125	Intron (uc061nlf.1/23332, intron 1 of 39)	2	121339990	121649438	309449	2	23332	uc010yyz.3	6711	ENSG00000074054	CLASP1	cytoplasmic linker associated protein 1
chr2	121456274	121456623	350	*	26212	0.00510498	Intron (uc061nlf.1/23332, intron 14 of 39)	2	121459622	121461195	1574	2	23332	uc061nlm.1	4572	ENSG00000074054	CLASP1	cytoplasmic linker associated protein 1
chr2	121478804	121479197	394	*	26213	0.0209071	Intron (uc061nlf.1/23332, intron 8 of 39)	2	121458916	121490328	31413	2	23332	uc061nll.1	11131	ENSG00000074054	CLASP1	cytoplasmic linker associated protein 1
chr2	230160270	230160502	233	*	27546	0.00334131	Intron (uc061thz.1/uc061thz.1, intron 1 of 3)	2	230169128	230170915	1788	2	3431	uc061tik.1	10413	ENSG00000135899	SP110	SP110 nuclear body protein
chr20	13475581	13476052	472	*	28174	0.0207285	Intron (uc061vlh.1/55617, intron 11 of 13)	20	13614667	13630011	15345	2	55617	uc061vln.1	153959	ENSG00000089123	TASP1	taspase 1
chr20	13550064	13550302	239	*	28175	0.00860444	Intron (uc061vlh.1/55617, intron 8 of 13)	20	13614667	13630011	15345	2	55617	uc061vln.1	79709	ENSG00000089123	TASP1	taspase 1
chr21	14882949	14883220	272	*	29644	0.0187773	Intron (uc061zbu.1/8204, intron 1 of 3)	21	14967996	15002368	34373	2	8204	uc061zcg.1	119148	ENSG00000180530	NRIP1	nuclear receptor interacting protein 1
chr21	14893831	14894004	174	*	29645	0.0161475	Intron (uc061zbu.1/8204, intron 1 of 3)	21	14967996	15002368	34373	2	8204	uc061zcg.1	108364	ENSG00000180530	NRIP1	nuclear receptor interacting protein 1
chr3	141665562	141665967	406	*	33403	0.0211854	Intron (uc062omi.1/uc062omi.1, intron 1 of 7)	3	141738204	141747560	9357	1	9616	uc003eud.4	-72237	ENSG00000114125	RNF7	ring finger protein 7
chr3	141667533	141667740	208	*	33404	0.00255309	Intron (uc062omi.1/uc062omi.1, intron 2 of 7)	3	141738204	141747560	9357	1	9616	uc003eud.4	-70464	ENSG00000114125	RNF7	ring finger protein 7
chr3	141701661	141702023	363	*	33405	0.0177697	Intron (uc062omi.1/uc062omi.1, intron 6 of 7)	3	141738204	141747560	9357	1	9616	uc003eud.4	-36181	ENSG00000114125	RNF7	ring finger protein 7
chr3	197743337	197743655	319	*	34134	0.0442617	Intron (uc062sfi.1/84248, intron 1 of 6)	3	197748109	197749347	1239	2	9711	uc062sfj.1	5692	ENSG00000145016	RUBCN	RUN and cysteine rich domain containing beclin 1 interacting protein
chr4	9238527	9238810	284	*	34526	0.0101065	Intron (uc062vct.1/100288520, intron 1 of 1)	4	9234385	9365080	130696	1	100288520	uc062vct.1	4142	ENSG00000223569	USP17L15	ubiquitin specific peptidase 17-like family member 15
chr4	9359916	9360123	208	*	34531	0.00321448	Intron (uc062vct.1/100288520, intron 1 of 1)	4	9363129	9364721	1593	1	728373	uc031sdr.1	-3006	ENSG00000230430	USP17L25	ubiquitin specific peptidase 17-like family member 25
chr4	23561668	23561863	196	*	34682	0.0114628	Intron (uc062vpf.1/uc062vpf.1, intron 1 of 1)	4	23828490	23829671	1182	2	10891	uc062vpo.1	267808	ENSG00000109819	PPARGC1A	PPARG coactivator 1 alpha
chr4	23602500	23602848	349	*	34683	0.0233345	Intron (uc062vpf.1/uc062vpf.1, intron 1 of 1)	4	23828490	23829671	1182	2	10891	uc062vpo.1	226823	ENSG00000109819	PPARGC1A	PPARG coactivator 1 alpha
chr5	17084025	17084274	250	*	36763	0.014212	Intron (uc063cnd.1/10409, intron 1 of 3)	5	17065598	17275353	209756	1	10409	uc063cnd.1	18427	ENSG00000176788	BASP1	brain abundant membrane attached signal protein 1
chr5	17120906	17121126	221	*	36764	0.0287303	Intron (uc063cnd.1/10409, intron 2 of 3)	5	17065598	17275353	209756	1	10409	uc063cnd.1	55308	ENSG00000176788	BASP1	brain abundant membrane attached signal protein 1
chr5	17127325	17127554	230	*	36765	0.00867101	Intron (uc063cnd.1/10409, intron 2 of 3)	5	17065598	17275353	209756	1	10409	uc063cnd.1	61727	ENSG00000176788	BASP1	brain abundant membrane attached signal protein 1
chr5	17175955	17176157	203	*	36766	0.0297917	Intron (uc063cnd.1/10409, intron 2 of 3)	5	17216823	17276843	60021	1	10409	uc031siz.2	-40666	ENSG00000176788	BASP1	brain abundant membrane attached signal protein 1
chr5	17210430	17210718	289	*	36767	0.027673	Intron (uc063cnd.1/10409, intron 2 of 3)	5	17216823	17276843	60021	1	10409	uc031siz.2	-6105	ENSG00000176788	BASP1	brain abundant membrane attached signal protein 1
chr5	134980130	134980591	462	*	37942	0.00953689	Intron (uc063hdh.1/347732, intron 6 of 7)	5	134967907	134995854	27948	1	347732	uc063hdk.1	12223	ENSG00000152705	CATSPER3	cation channel sperm associated 3
chr6	9725881	9726282	402	*	38999	0.0141437	Intron (uc063lsl.1/uc063lsl.1, intron 12 of 18)	6	10393186	10404594	11409	2	7020	uc063lta.1	678312	ENSG00000137203	TFAP2A	transcription factor AP-2 alpha
chr6	9860107	9860448	342	*	39000	0.0194975	Intron (uc063lsl.1/uc063lsl.1, intron 5 of 18)	6	10393186	10404594	11409	2	7020	uc063lta.1	544146	ENSG00000137203	TFAP2A	transcription factor AP-2 alpha
chr7	64143568	64143846	279	*	42229	0.0062333	Intron (uc064dxh.1/uc064dxh.1, intron 2 of 2)	7	64207090	64220508	13419	1	730291	uc011kdn.3	-63244	ENSG00000223614	ZNF735	zinc finger protein 735
chr7	106382221	106382449	229	*	43072	0.00952265	Intron (uc064gwc.1/uc064gwc.1, intron 4 of 4)	7	106275000	106286326	11327	2	10135	uc064gvy.1	-95895	ENSG00000105835	NAMPT	nicotinamide phosphoribosyltransferase
chr7	106384173	106384393	221	*	43073	0.00363751	Intron (uc064gwc.1/uc064gwc.1, intron 4 of 4)	7	106275000	106286326	11327	2	10135	uc064gvy.1	-97847	ENSG00000105835	NAMPT	nicotinamide phosphoribosyltransferase
chr8	22760502	22760676	175	*	44472	0.0138989	Intron (uc064lck.1/uc064lck.1, intron 4 of 4)	8	22687659	22693302	5644	2	1960	uc003xcm.2	-67200	ENSG00000179388	EGR3	early growth response 3
chr8	22777580	22778077	498	*	44473	0.0374787	Intron (uc064lck.1/uc064lck.1, intron 4 of 4)	8	22687659	22693302	5644	2	1960	uc003xcm.2	-84278	ENSG00000179388	EGR3	early growth response 3
chr8	133194327	133194828	502	*	45847	0.0714691	Intron (uc064qkp.1/8840, intron 1 of 2)	8	133191137	133228064	36928	1	8840	uc003yuc.4	3190	ENSG00000104415	WISP1	WNT1 inducible signaling pathway protein 1
chr8	133198720	133199065	346	*	45849	0.0157115	Intron (uc064qkp.1/8840, intron 1 of 2)	8	133191137	133228064	36928	1	8840	uc003yuc.4	7583	ENSG00000104415	WISP1	WNT1 inducible signaling pathway protein 1
chr8	144840217	144840484	268	*	46227	0.0142968	Intron (uc064rqj.1/7553, intron 4 of 4)	8	144833733	144843220	9488	1	7553	uc064rqx.1	6484	ENSG00000147789	ZNF7	zinc finger protein 7
chr10	101354337	101354793	457	*	6161	0.00410825	Promoter (<=1kb)	10	101354534	101526083	171550	1	8945	uc057vna.1	0	ENSG00000166167	BTRC	beta-transducin repeat containing E3 ubiquitin protein ligase
chr3	197716753	197717287	535	*	34133	0.0201681	Promoter (<=1kb)	3	197674020	197718130	44111	2	9711	uc062sfc.1	843	ENSG00000145016	RUBCN	RUN and cysteine rich domain containing beclin 1 interacting protein
chr12	53625681	53626010	330	*	10079	0.00882914	Promoter (<=1kb)	12	53506691	53625979	119289	2	11016	uc058osa.1	0	ENSG00000170653	ATF7	activating transcription factor 7
chr13	113111639	113111989	351	*	12726	0.00661074	Promoter (<=1kb)	13	113110679	113114903	4225	1	2155	uc058yli.1	960	ENSG00000057593	F7	coagulation factor VII
chr16	30407434	30407877	444	*	16747	0.0158196	Promoter (<=1kb)	16	30407629	30431108	23480	1	51333	uc059ted.1	0	ENSG00000179965	ZNF771	zinc finger protein 771
chr16	89221410	89221820	411	*	17870	0.00861156	Promoter (<=1kb)	16	89221076	89228714	7639	1	197320	uc002fmw.3	334	ENSG00000170100	ZNF778	zinc finger protein 778
chr19	37532461	37532719	259	*	23164	0.012295	Promoter (<=1kb)	19	37532363	37533678	1316	1	390927	uc060xvn.1	98	ENSG00000188227	ZNF793	zinc finger protein 793
chr19	52270507	52271026	520	*	23988	0.00924957	Promoter (<=1kb)	19	52269593	52291761	22169	1	90321	uc002pys.2	914	ENSG00000196214	ZNF766	zinc finger protein 766
chr19	52569254	52569445	192	*	23994	0.00867456	Promoter (<=1kb)	19	52570273	52582276	12004	1	55762	uc061ceg.1	-828	ENSG00000167562	ZNF701	zinc finger protein 701
chr19	52571637	52571867	231	*	23995	0.00536859	Promoter (<=1kb)	19	52570664	52587174	16511	1	55762	uc021uyw.1	973	ENSG00000167562	ZNF701	zinc finger protein 701
chr2	207123355	207123675	321	*	27196	0.0120772	Promoter (<=1kb)	2	207081016	207124408	43393	2	8609	uc061rul.1	733	ENSG00000118263	KLF7	Kruppel like factor 7
chr7	149091445	149091712	268	*	43674	0.00342474	Promoter (<=1kb)	7	149069643	149090782	21140	2	136051	uc003wfi.3	-663	ENSG00000197362	ZNF786	zinc finger protein 786
chr8	7925407	7925688	282	*	44191	0.028343	Promoter (<=1kb)	8	7926337	7952413	26077	1	100132396	uc010lro.1	-649	ENSG00000215356	ZNF705B	zinc finger protein 705B
chr15	61229162	61229461	300	*	14952	0.00626146	Promoter (<=1kb)	15	60488284	61229319	741036	2	6095	uc002agx.4	0	ENSG00000069667	RORA	RAR related orphan receptor A
chr17	16041636	16041887	252	*	18501	0.0138832	Promoter (<=1kb)	17	16032433	16040659	8227	2	9611	uc060bqi.1	-977	ENSG00000141027	NCOR1	nuclear receptor corepressor 1
chr10	74511	74984	474	*	4424	0.00578255	Promoter (<=1kb)	10	46892	74163	27272	2	347688	uc057rda.1	-348	ENSG00000261456	TUBB8	tubulin beta 8 class VIII
chr6	3230974	3231223	250	*	38883	0.00503524	Promoter (<=1kb)	6	3224283	3231730	7448	2	347733	uc063lmk.1	507	ENSG00000137285	TUBB2B	tubulin beta 2B class IIb
chr1	11010882	11011507	626	*	481	0.0107983	Promoter (<=1kb)	1	11012344	11020489	8146	1	23435	uc057cds.1	-837	ENSG00000120948	TARDBP	TAR DNA binding protein
chrX	153903099	153903672	574	*	50413	0.0136836	Promoter (<=1kb)	23	153902531	153907165	4635	1	554	uc065byf.1	568	ENSG00000126895	AVPR2	arginine vasopressin receptor 2
chr22	41155936	41156218	283	*	31103	0.0257051	Promoter (<=1kb)	22	41157200	41158604	1405	1	2033	uc284ptk.1	-982	ENSG00000100393	EP300	E1A binding protein p300
chr12	56448181	56448709	529	*	10162	0.0136399	Promoter (<=1kb)	12	56416373	56449399	33027	2	8914	uc001slf.3	690	ENSG00000111602	TIMELESS	timeless circadian clock
chr19	11382507	11382701	195	*	22212	0.00256291	Promoter (<=1kb)	19	11380884	11383454	2571	2	2057	uc060try.1	753	ENSG00000187266	EPOR	erythropoietin receptor
chr5	173235203	173235407	205	*	38586	0.0171679	Promoter (<=1kb)	5	173232109	173235357	3249	2	1482	uc003mcm.3	0	ENSG00000183072	NKX2-5	NK2 homeobox 5
chr1	151831350	151831663	314	*	2763	0.0183136	Promoter (<=1kb)	1	151806957	151831872	24916	2	6097	uc001ezh.4	209	ENSG00000143365	RORC	RAR related orphan receptor C
chr11	1868519	1868940	422	*	6956	0.0504236	Promoter (<=1kb)	11	1868673	1892263	23591	1	4046	uc001luk.3	0	ENSG00000130592	LSP1	lymphocyte-specific protein 1
chr11	1871282	1871614	333	*	6957	0.0133125	Promoter (<=1kb)	11	1871352	1887576	16225	1	4046	uc057xur.1	0	ENSG00000130592	LSP1	lymphocyte-specific protein 1
chr11	1884865	1885227	363	*	6959	0.0140474	Promoter (<=1kb)	11	1884388	1887502	3115	1	4046	uc057xuv.1	477	ENSG00000130592	LSP1	lymphocyte-specific protein 1
chr11	1886088	1886321	234	*	6960	0.00362873	Promoter (<=1kb)	11	1886732	1887345	614	1	4046	uc057xuw.1	-411	ENSG00000130592	LSP1	lymphocyte-specific protein 1
chr16	8861149	8861342	194	*	16175	0.00228155	Promoter (<=1kb)	16	8855065	8861713	6649	2	23589	uc031quy.2	371	ENSG00000153048	CARHSP1	calcium regulated heat stable protein 1
chr16	8867156	8867689	534	*	16176	0.0135652	Promoter (<=1kb)	16	8852943	8867428	14486	2	23589	uc031qva.2	0	ENSG00000153048	CARHSP1	calcium regulated heat stable protein 1
chr17	38874870	38875178	309	*	19037	0.0342806	Promoter (<=1kb)	17	38873890	38915141	41252	1	3927	uc060eop.1	980	ENSG00000002834	LASP1	LIM and SH3 protein 1
chr2	230221878	230222179	302	*	27548	0.00941451	Promoter (<=1kb)	2	230176665	230221721	45057	2	3431	uc061tio.1	-157	ENSG00000135899	SP110	SP110 nuclear body protein
chr22	30664283	30664502	220	*	30728	0.0193194	Promoter (<=1kb)	22	30652051	30663506	11456	2	150290	uc062dfg.1	-777	ENSG00000167065	DUSP18	dual specificity phosphatase 18
chr4	9214757	9215058	302	*	34523	0.0145298	Promoter (<=1kb)	4	9215405	9216997	1593	1	100287178	uc031sdh.1	-347	ENSG00000233136	USP17L11	ubiquitin specific peptidase 17-like family member 11
chr4	9248043	9248252	210	*	34527	0.00406453	Promoter (<=1kb)	4	9248630	9250222	1593	1	100287178	uc011bwp.2	-378	ENSG00000233136	USP17L11	ubiquitin specific peptidase 17-like family member 11
chr7	100890405	100890736	332	*	42898	0.00470254	Promoter (<=1kb)	7	100888723	100889718	996	2	402682	uc003uxc.4	-687	ENSG00000176125	UFSP1	UFM1 specific peptidase 1 (inactive)
chr8	12134336	12134584	249	*	44283	0.0259986	Promoter (<=1kb)	8	12132417	12134444	2028	2	392197	uc031tag.2	0	ENSG00000226430	USP17L7	ubiquitin specific peptidase 17-like family member 7
chrX	47240996	47241207	212	*	49116	0.0031378	Promoter (<=1kb)	23	47241454	47242175	722	1	8237	uc064yvd.1	-247	ENSG00000102226	USP11	ubiquitin specific peptidase 11
chrX	47247652	47247866	215	*	49117	0.0306015	Promoter (<=1kb)	23	47247082	47247952	871	1	8237	uc064yvh.1	570	ENSG00000102226	USP11	ubiquitin specific peptidase 11
chr17	42305362	42305604	243	*	19178	0.00475509	Promoter (<=1kb)	17	42306114	42310523	4410	1	6776	uc060fih.1	-510	ENSG00000126561	STAT5A	signal transducer and activator of transcription 5A
chr2	130129679	130130718	1040	*	26367	0.0158963	Promoter (<=1kb)	2	130074030	130129222	55193	2	728378	uc010fmh.3	-457	ENSG00000196604	POTEF	POTE ankyrin domain family member F
chr16	31473364	31473623	260	*	16803	0.00310486	Promoter (<=1kb)	16	31473426	31477958	4533	1	7041	uc059tnz.1	0	ENSG00000140682	TGFB1I1	transforming growth factor beta 1 induced transcript 1
chr11	68816734	68817237	504	*	8128	0.0273111	Promoter (1-2kb)	11	68757613	68815503	57891	2	1374	uc058eoo.1	-1231	ENSG00000110090	CPT1A	carnitine palmitoyltransferase 1A
chr12	53183983	53184246	264	*	10060	0.00536345	Promoter (1-2kb)	12	53185385	53186794	1410	1	283337	uc058omf.1	-1139	ENSG00000139651	ZNF740	zinc finger protein 740
chr13	113103688	113104088	401	*	12724	0.0161304	Promoter (1-2kb)	13	113105788	113120678	14891	1	2155	uc010tjt.4	-1700	ENSG00000057593	F7	coagulation factor VII
chr17	82841995	82842179	185	*	20400	0.0145886	Promoter (1-2kb)	17	82829435	82840578	11144	2	79755	uc002kga.4	-1417	ENSG00000141579	ZNF750	zinc finger protein 750
chr19	21360913	21361278	366	*	22726	0.0319499	Promoter (1-2kb)	19	21359030	21372842	13813	1	148203	uc060wgs.1	1883		ZNF738	zinc finger protein 738
chr22	20391812	20392162	351	*	30417	0.0247153	Promoter (1-2kb)	22	20394115	20407678	13564	1	7625	uc002zsh.5	-1953	ENSG00000185252	ZNF74	zinc finger protein 74
chrX	101294097	101294356	260	*	49731	0.0291288	Promoter (1-2kb)	23	101268253	101293057	24805	2	54457	uc004ehb.4	-1040	ENSG00000102387	TAF7L	TATA-box binding protein associated factor 7 like
chr1	11014793	11015044	252	*	482	0.00332539	Promoter (1-2kb)	1	11013728	11023341	9614	1	23435	uc057ced.1	1065	ENSG00000120948	TARDBP	TAR DNA binding protein
chr19	48635954	48636288	335	*	23758	0.00196069	Promoter (1-2kb)	19	48630693	48637313	6621	2	1628	uc061avf.1	1025	ENSG00000105516	DBP	D-box binding PAR bZIP transcription factor
chr22	41138896	41139100	205	*	31100	0.00614315	Promoter (1-2kb)	22	41141048	41149153	8106	1	2033	uc284pth.1	-1948	ENSG00000100393	EP300	E1A binding protein p300
chr22	41149924	41150210	287	*	31102	0.00680335	Promoter (1-2kb)	22	41148819	41149891	1073	1	2033	uc284ptj.1	1105	ENSG00000100393	EP300	E1A binding protein p300
chr5	134172696	134173009	314	*	37920	0.00465085	Promoter (1-2kb)	5	134160996	134174765	13770	2	6500	uc063haj.1	1756	ENSG00000113558	SKP1	S-phase kinase associated protein 1
chr1	151833359	151833558	200	*	2764	0.0104882	Promoter (1-2kb)	1	151806957	151831872	24916	2	6097	uc001ezh.4	-1487	ENSG00000143365	RORC	RAR related orphan receptor C
chr1	222813275	222813533	259	*	3873	0.0148061	Promoter (1-2kb)	1	222815064	222994906	179843	1	84976	uc057pre.1	-1531	ENSG00000154309	DISP1	dispatched RND transporter family member 1
chr2	230180064	230180327	264	*	27547	0.00578136	Promoter (1-2kb)	2	230177366	230178257	892	2	3431	uc061tip.1	-1807	ENSG00000135899	SP110	SP110 nuclear body protein
chr20	17512452	17512814	363	*	28217	0.0183144	Promoter (1-2kb)	20	17506828	17514741	7914	2	631	uc061vnw.1	1927	ENSG00000125864	BFSP1	beaded filament structural protein 1
chr4	9226435	9226705	271	*	34524	0.00266716	Promoter (1-2kb)	4	9224896	9226488	1593	1	100287238	uc031sdj.1	1539	ENSG00000232399	USP17L13	ubiquitin specific peptidase 17-like family member 13
chr4	9331468	9331690	223	*	34528	0.00416965	Promoter (1-2kb)	4	9329911	9331503	1593	1	728373	uc021xlm.1	1557	ENSG00000230430	USP17L25	ubiquitin specific peptidase 17-like family member 25
chr4	9340960	9341203	244	*	34529	0.00436198	Promoter (1-2kb)	4	9339403	9340995	1593	1	728373	uc021xlo.1	1557	ENSG00000230430	USP17L25	ubiquitin specific peptidase 17-like family member 25
chr4	9355165	9355397	233	*	34530	0.00274314	Promoter (1-2kb)	4	9353638	9355230	1593	1	728373	uc021xlr.1	1527	ENSG00000230430	USP17L25	ubiquitin specific peptidase 17-like family member 25
chr4	9364705	9364901	197	*	34532	0.00399091	Promoter (1-2kb)	4	9363129	9364721	1593	1	728373	uc031sdr.1	1576	ENSG00000230430	USP17L25	ubiquitin specific peptidase 17-like family member 25
chr7	100891177	100891729	553	*	42899	0.01933	Promoter (1-2kb)	7	100888723	100889718	996	2	402682	uc003uxc.4	-1459	ENSG00000176125	UFSP1	UFM1 specific peptidase 1 (inactive)
chr8	7338641	7338844	204	*	44184	0.00239849	Promoter (1-2kb)	8	7337115	7338707	1593	1	645402	uc031tab.1	1526	ENSG00000236125	USP17L4	ubiquitin specific peptidase 17-like family member 4
chr11	68796364	68796624	261	*	8127	0.0035875	Promoter (2-3kb)	11	68785744	68799268	13525	2	1374	uc058eoq.1	2644	ENSG00000110090	CPT1A	carnitine palmitoyltransferase 1A
chr12	53520527	53520764	238	*	10075	0.0105472	Promoter (2-3kb)	12	53515781	53523269	7489	2	11016	uc058osd.1	2505	ENSG00000170653	ATF7	activating transcription factor 7
chr16	10328828	10329191	364	*	16214	0.00567762	Promoter (2-3kb)	16	10326434	10419620	93187	1	80063	uc059qrv.1	2394	ENSG00000166669	ATF7IP2	activating transcription factor 7 interacting protein 2
chr19	21326481	21326775	295	*	22725	0.0792448	Promoter (2-3kb)	19	21221500	21329298	107799	2	7562	uc060wgl.1	2523	ENSG00000182141	ZNF708	zinc finger protein 708
chr4	15337262	15337711	450	*	34592	0.0282553	Promoter (2-3kb)	4	15339818	15442362	102545	1	114905	uc062vgs.1	-2107	ENSG00000163145	C1QTNF7	C1q and TNF related 7
chr7	55903574	55903844	271	*	42148	0.0220886	Promoter (2-3kb)	7	55906189	55911913	5725	1	349075	uc064dtr.1	-2345	ENSG00000178665	ZNF713	zinc finger protein 713
chr10	71170	71381	212	*	4423	0.0212123	Promoter (2-3kb)	10	46892	74163	27272	2	347688	uc057rda.1	2782	ENSG00000261456	TUBB8	tubulin beta 8 class VIII
chr22	41128527	41128762	236	*	31099	0.0156035	Promoter (2-3kb)	22	41125852	41127725	1874	1	2033	uc284ptf.1	2675	ENSG00000100393	EP300	E1A binding protein p300
chr22	46173953	46174414	462	*	31290	0.00638753	Promoter (2-3kb)	22	46176748	46235403	58656	1	5465	uc003bhb.2	-2334	ENSG00000186951	PPARA	peroxisome proliferator activated receptor alpha
chr9	115144325	115144606	282	*	47573	0.00792702	Promoter (2-3kb)	9	115141818	115402644	260827	1	50514	uc004bjk.1	2507	ENSG00000173077	DEC1	deleted in esophageal cancer 1
chr3	23967483	23967656	174	*	31815	0.0141385	Promoter (2-3kb)	3	23964764	23968013	3250	1	9975	uc062hno.1	2719	ENSG00000174738	NR1D2	nuclear receptor subfamily 1 group D member 2
chr3	52195186	52195657	472	*	32333	0.00768707	Promoter (2-3kb)	3	52198086	52214180	16095	1	211	uc003dcz.3	-2429	ENSG00000023330	ALAS1	5'-aminolevulinate synthase 1
chr1	71705593	71705852	260	*	2091	0.025736	Promoter (2-3kb)	1	71697936	71703405	5470	2	257194	uc057hoq.1	-2188	ENSG00000172260	NEGR1	neuronal growth regulator 1
chr17	38892436	38892649	214	*	19038	0.00491936	Promoter (2-3kb)	17	38890234	38915129	24896	1	3927	uc060eoq.1	2202	ENSG00000002834	LASP1	LIM and SH3 protein 1
chr2	230307327	230307904	578	*	27550	0.0237681	Promoter (2-3kb)	2	230310141	230311523	1383	1	11262	uc061tje.1	-2237	ENSG00000079263	SP140	SP140 nuclear body protein
chr2	230413586	230413876	291	*	27551	0.0119975	Promoter (2-3kb)	2	230415942	230516527	100586	1	6672	uc002vqt.5	-2066	ENSG00000067066	SP100	SP100 nuclear antigen
chr2	230510465	230510668	204	*	27553	0.084379	Promoter (2-3kb)	2	230508146	230543122	34977	1	6672	uc061tjy.1	2319	ENSG00000067066	SP100	SP100 nuclear antigen
chr4	9231171	9231408	238	*	34525	0.00218186	Promoter (2-3kb)	4	9234385	9236334	1950	1	100288520	uc031sdk.1	-2977	ENSG00000223569	USP17L15	ubiquitin specific peptidase 17-like family member 15
